# Supplementary material for: Mechanical force regulates the inhibitory function of PD-1
Source: EMBO Rep. 2026 Feb 25;27(7):1789–812. doi: 10.1038/s44319-026-00715-6 (PMC13076993; doi:10.1038/s44319-026-00715-6)
Supplement: Supplementary file 1 — Table EV1 [file 44319_2026_715_MOESM1_ESM.xlsx]

## Sheet: Sheet1
Table EV1. The details of BFP experiments.
Jurkat-hPD1WT
PD-L1	Cell-Sensor pairs	Total events
hPD-L1WT	42	2205
hPD-L1RC	20	870
hPD-L1D49A	21	1038
hPD-L1I54A	27	1894
hPD-L1Q66A	17	1484
hPD-L1V68A	31	1463
hPD-L1H69A	23	639
hPD-L1K75A	17	991
hPD-L1R113S	30	1557
hPD-L1R125S	28	1654
hPD-L1R113/125S	21	1515
hPD-L1R113/125E	19	949
hPD-L2WT	18	1270
Jurkat-hPD1L128R
PD-L1	Cell-Sensor pairs	Total events
hPD-L1WT	21	1431
Jurkat-hPD1E136R
PD-L1	Cell-Sensor pairs	Total events
hPD-L1WT	34	3073
hPD-L1R113/125E	41	3895
EL4-mPD1WT
PD-L1	Cell-Sensor pairs	Total events
mPD-L1WT	19	1309
mPD-L1CR	18	1352
mPD-L2WT	19	941
