# Supplementary material for: Mechanical force regulates the inhibitory function of PD-1
Source: EMBO Rep. 2026 Feb 25;27(7):1789–812. doi: 10.1038/s44319-026-00715-6 (PMC13076993; doi:10.1038/s44319-026-00715-6)
Supplement: Supplementary file 3 — Source data Fig. 1 [file 44319_2026_715_MOESM3_ESM.zip]

Archive with 10 entries (9 files):
- Figure 1/
- Figure 1/Figure 1A and 1D.eps
- Figure 1/Figure 1B.xlsx
- Figure 1/Figure 1C.xlsx
- Figure 1/Figure 1E.xlsx
- Figure 1/Figure 1F.xlsx
- Figure 1/Figure 1G.xlsx
- Figure 1/Figure 1H.xlsx
- Figure 1/Figure 1I.xlsx
- Figure 1/Figure 1J.xlsx
