# Supplementary material for: Mechanical force regulates the inhibitory function of PD-1
Source: EMBO Rep. 2026 Feb 25;27(7):1789–812. doi: 10.1038/s44319-026-00715-6 (PMC13076993; doi:10.1038/s44319-026-00715-6)
Supplement: Supplementary file 3 — Source data Fig. 1 [file 44319_2026_715_MOESM3_ESM.zip › Figure 1/Figure 1B.xlsx]

## Sheet: Sheet1
Force (pN)	Mean Lifetime (S)	SEM
1.676	0.081	0.017
3.376	0.129	0.023
6.441	0.174	0.014
8.688	0.129	0.007
10.634	0.101	0.008
12.892	0.088	0.006
16.397	0.074	0.009
20.995	0.056	0.009
