# Supplementary material for: Mechanical force regulates the inhibitory function of PD-1
Source: EMBO Rep. 2026 Feb 25;27(7):1789–812. doi: 10.1038/s44319-026-00715-6 (PMC13076993; doi:10.1038/s44319-026-00715-6)
Supplement: Supplementary file 3 — Source data Fig. 1 [file 44319_2026_715_MOESM3_ESM.zip › Figure 1/Figure 1C.xlsx]

## Sheet: Sheet1
Force (pN)	Mean Lifetime (S)	SEM
2.326	0.064	0.008
4.24	0.088	0.012
6.915	0.111	0.012
9.53	0.12	0.012
12.169	0.108	0.013
14.865	0.074	0.012
18.879	0.042	0.013
