# Supplementary material for: Mechanical force regulates the inhibitory function of PD-1
Source: EMBO Rep. 2026 Feb 25;27(7):1789–812. doi: 10.1038/s44319-026-00715-6 (PMC13076993; doi:10.1038/s44319-026-00715-6)
Supplement: Supplementary file 3 — Source data Fig. 1 [file 44319_2026_715_MOESM3_ESM.zip › Figure 1/Figure 1E.xlsx]

## Sheet: Sheet1
Time	Angle
0	84.61
0.02	84.03
0.04	84.23
0.06	86.06
0.08	84.51
0.1	85.81
0.12	83.49
0.14	87.25
0.16	86.48
0.18	84.07
0.2	86.64
0.22	85.53
0.24	84.98
0.26	86.42
0.28	84.62
0.3	83.03
0.32	85.28
0.34	86.99
0.36	87.3
0.38	84.05
0.4	84.21
0.42	85.61
0.44	84.73
0.46	86.68
0.48	86.59
0.5	86.96
0.52	87.87
0.54	87.37
0.56	85.25
0.58	87.75
0.6	87.59
0.62	88.85
0.64	87.82
0.66	85.57
0.68	87.69
0.7	86.06
0.72	86.5
0.74	86.48
0.76	85.81
0.78	85.78
0.8	87.79
0.82	86.2
0.84	83.93
0.86	80.8
0.88	83.79
0.9	84.61
0.92	84.69
0.94	82.82
0.96	84.75
0.98	81.75
1	82.78
1.02	85.51
1.04	84.77
1.06	82.85
1.08	82.4
1.1	84.68
1.12	82.29
1.14	84.43
1.16	82.2
1.18	79.86
1.2	77.46
1.22	84.1
1.24	84.22
1.26	81.47
1.28	81.17
1.3	82.22
1.32	85.17
1.34	81.6
1.36	80.58
1.38	81.18
1.4	82.65
1.42	84.4
1.44	84.58
1.46	86.42
1.48	85.03
1.5	85.22
1.52	83.54
1.54	83.08
1.56	82.8
1.58	80.85
1.6	84.38
1.62	81.32
1.64	82.19
1.66	81.92
1.68	85.24
1.7	83.37
1.72	82.86
1.74	82.97
1.76	82.78
1.78	84.01
1.8	80.94
1.82	81.66
1.84	82.87
1.86	81.97
1.88	84.11
1.9	83.09
1.92	83.18
1.94	86.66
1.96	86.88
1.98	84.17
2	84.48
2.02	84.49
2.04	85.3
2.06	85.67
2.08	85.25
2.1	85.25
2.12	88.93
2.14	85.82
2.16	84.14
2.18	84.73
2.2	81.64
2.22	83.19
2.24	85.78
2.26	82.31
2.28	84.75
2.3	85.75
2.32	84.86
2.34	88.14
2.36	85.88
2.38	89.4
2.4	86.28
2.42	86.54
2.44	89.52
2.46	86.11
2.48	84.13
2.5	85.66
2.52	90.11
2.54	88.14
2.56	85.79
2.58	86.69
2.6	88.48
2.62	94.03
2.64	88.53
2.66	87.25
2.68	89.69
2.7	89
2.72	89.3
2.74	92.07
2.76	88.5
2.78	88.46
2.8	91.97
2.82	91
2.84	92.7
2.86	90.41
2.88	88.54
2.9	89.65
2.92	89.59
2.94	92.63
2.96	89.32
2.98	90.68
3	86.88
3.02	85.42
3.04	86.76
3.06	85.36
3.08	84.44
3.1	83.02
3.12	85.09
3.14	85.69
3.16	84.12
3.18	86.86
3.2	87.44
3.22	90.95
3.24	86.96
3.26	84.75
3.28	86.44
3.3	88.51
3.32	85.17
3.34	86.16
3.36	86.56
3.38	87.64
3.4	87.97
3.42	86.85
3.44	84.95
3.46	86.82
3.48	86.33
3.5	85.05
3.52	87.35
3.54	85.4
3.56	86.6
3.58	89.45
3.6	87.81
3.62	88.56
3.64	87.66
3.66	87.61
3.68	86.23
3.7	88.69
3.72	84.75
3.74	84.34
3.76	87.3
3.78	84.05
3.8	85.15
3.82	85.14
3.84	83.63
3.86	87.2
3.88	87.09
3.9	83.5
3.92	85.26
3.94	87.16
3.96	87.74
3.98	87.85
4	87.85
4.02	84.34
4.04	87.04
4.06	84.89
4.08	82.94
4.1	84.62
4.12	87.33
4.14	88.68
4.16	88.19
4.18	84.54
4.2	81.47
4.22	82.85
4.24	86.28
4.26	85.85
4.28	85.89
4.3	87.5
4.32	86.96
4.34	83.17
4.36	84.22
4.38	85.04
4.4	86.34
4.42	88.05
4.44	90.91
4.46	90.8
4.48	87
4.5	89.98
4.52	82.66
4.54	82.6
4.56	81.8
4.58	83.75
4.6	84.76
4.62	87.66
4.64	90.71
4.66	88.3
4.68	83.87
4.7	87.22
4.72	88.08
4.74	87.7
4.76	85.36
4.78	83.74
4.8	88.55
4.82	87.38
4.84	88.46
4.86	85.61
4.88	87.09
4.9	88.62
4.92	90.5
4.94	89.46
4.96	85.26
4.98	86.56
5	86.85
5.02	85.87
5.04	87.46
5.06	87.88
5.08	88.68
5.1	88.04
5.12	86.66
5.14	85.86
5.16	85.36
5.18	85.32
5.2	86.3
5.22	86.44
5.24	84.39
5.26	88.32
5.28	90.04
5.3	87.34
5.32	85.76
5.34	81.42
5.36	86.82
5.38	89.49
5.4	86.94
5.42	89.1
5.44	88.55
5.46	89.29
5.48	87.02
5.5	85.78
5.52	85
5.54	84.96
5.56	82.61
5.58	85.22
5.6	83.97
5.62	85.07
5.64	82.95
5.66	86.76
5.68	86.45
5.7	83.59
5.72	84.49
5.74	85.24
5.76	82.13
5.78	87.98
5.8	89.4
5.82	85.89
5.84	87.21
5.86	89.24
5.88	85
5.9	85.5
5.92	85.48
5.94	85.88
5.96	85.7
5.98	83.69
6	85.17
6.02	84.55
6.04	83.79
6.06	86.38
6.08	85.31
6.1	87.93
6.12	87.72
6.14	88.48
6.16	88.04
6.18	89
6.2	87.97
6.22	90.79
6.24	86.41
6.26	88.3
6.28	88.12
6.3	89.08
6.32	89.83
6.34	86.34
6.36	90.59
6.38	89.84
6.4	87.48
6.42	88.44
6.44	87.99
6.46	89.6
6.48	88.14
6.5	87.4
6.52	88.75
6.54	87.3
6.56	85.72
6.58	88.66
6.6	87.17
6.62	83.89
6.64	86.1
6.66	86.37
6.68	87.57
6.7	88.51
6.72	87.15
6.74	86.54
6.76	88.21
6.78	88.17
6.8	89.09
6.82	86.87
6.84	82.65
6.86	85.26
6.88	88.59
6.9	90.08
6.92	89.16
6.94	85.92
6.96	87.47
6.98	83.6
7	80.32
7.02	80.54
7.04	82.99
7.06	83.31
7.08	83.33
7.1	86.17
7.12	86.25
7.14	85.38
7.16	84.17
7.18	86.28
7.2	84.17
7.22	84.91
7.24	87.69
7.26	85.76
7.28	87.12
7.3	86.37
7.32	88.74
7.34	87.84
7.36	87.69
7.38	88.09
7.4	89.11
7.42	86.47
7.44	88.51
7.46	88.52
7.48	84.25
7.5	86.66
7.52	85.95
7.54	88
7.56	91.29
7.58	91.17
7.6	88.72
7.62	88.67
7.64	85.49
7.66	86.13
7.68	88.43
7.7	86.36
7.72	86.91
7.74	84.67
7.76	86.47
7.78	86.48
7.8	88.34
7.82	85.94
7.84	87.98
7.86	88.5
7.88	89.07
7.9	86.05
7.92	87.77
7.94	89.46
7.96	89.12
7.98	92.51
8	88.33
8.02	89.41
8.04	85.7
8.06	83.63
8.08	85.31
8.1	86.87
8.12	89.13
8.14	91.87
8.16	90.3
8.18	86.79
8.2	88.51
8.22	87.07
8.24	86.55
8.26	88.32
8.28	87.43
8.3	88.09
8.32	87.91
8.34	87.05
8.36	87.01
8.38	90.38
8.4	90.44
8.42	85.71
8.44	85.96
8.46	85.52
8.48	90.44
8.5	89.54
8.52	90.06
8.54	89.47
8.56	89.22
8.58	88.51
8.6	87.02
8.62	87.77
8.64	89.4
8.66	89.25
8.68	85.94
8.7	86.31
8.72	87.17
8.74	88.48
8.76	87.98
8.78	89.48
8.8	90.21
8.82	86.78
8.84	85.11
8.86	85.37
8.88	87.58
8.9	86.18
8.92	86.54
8.94	86.89
8.96	88.6
8.98	90.53
9	86.59
9.02	87.64
9.04	89.73
9.06	90.61
9.08	88.55
9.1	82.07
9.12	85.84
9.14	86.93
9.16	87.41
9.18	89.32
9.2	91.21
9.22	88.82
9.24	87.74
9.26	87.54
9.28	89.72
9.3	89
9.32	86.44
9.34	82.9
9.36	85.94
9.38	86.4
9.4	86.37
9.42	89.35
9.44	89.09
9.46	87.58
9.48	85.95
9.5	87.74
9.52	84.81
9.54	89.8
9.56	87.99
9.58	86.86
9.6	87.32
9.62	86.17
9.64	87.34
9.66	85.81
9.68	83.47
9.7	90.21
9.72	86.98
9.74	87.7
9.76	90.22
9.78	89.44
9.8	85
9.82	86.3
9.84	87.34
9.86	89.69
9.88	88.45
9.9	90
9.92	87.22
9.94	87.31
9.96	86.01
9.98	86.07
10	85.31
10.02	85.12
10.04	85.02
10.06	87.89
10.08	85.85
10.1	86.95
10.12	84.48
10.14	86.02
10.16	87.58
10.18	86.24
10.2	88.05
10.22	88.16
10.24	87.07
10.26	86.56
10.28	85.67
10.3	87.03
10.32	88.31
10.34	87.12
10.36	87.68
10.38	88.09
10.4	85.04
10.42	88.38
10.44	87.11
10.46	85.64
10.48	87.34
10.5	87.15
10.52	87.75
10.54	88.27
10.56	85.57
10.58	87.38
10.6	84.94
10.62	84.9
10.64	84.84
10.66	82.85
10.68	83.42
10.7	86.87
10.72	88.71
10.74	89.67
10.76	86.81
10.78	89.61
10.8	89.82
10.82	90.65
10.84	93.14
10.86	92.04
10.88	93.85
10.9	91.11
10.92	89.17
10.94	94.41
10.96	91.72
10.98	91.99
11	90.01
11.02	90.65
11.04	92.45
11.06	95.94
11.08	90.74
11.1	90.25
11.12	92.92
11.14	92.76
11.16	92.16
11.18	89.65
11.2	90.27
11.22	89.35
11.24	88.43
11.26	89.68
11.28	94.43
11.3	94.71
11.32	91.33
11.34	89.81
11.36	92.1
11.38	93.85
11.4	98.86
11.42	93.09
11.44	91.76
11.46	92.71
11.48	93.53
11.5	95.24
11.52	94.49
11.54	96.24
11.56	97.23
11.58	100.85
11.6	99.12
11.62	99.75
11.64	98.19
11.66	97.6
11.68	97.59
11.7	101.2
11.72	96.33
11.74	93.98
11.76	94.57
11.78	94.22
11.8	95.1
11.82	96.31
11.84	94.42
11.86	99.67
11.88	97.39
11.9	98.62
11.92	97.33
11.94	94.71
11.96	95.91
11.98	100.02
12	96.95
12.02	100.57
12.04	97.64
12.06	99.21
12.08	100.44
12.1	97.6
12.12	100.41
12.14	100.95
12.16	98.49
12.18	100.53
12.2	99.94
12.22	102.09
12.24	100.73
12.26	100.32
12.28	101.9
12.3	103.38
12.32	99.16
12.34	101.69
12.36	95.31
12.38	94.6
12.4	93.71
12.42	88.15
12.44	88.87
12.46	88.91
12.48	91.56
12.5	91.8
12.52	90.86
12.54	90.83
12.56	91.9
12.58	89.3
12.6	91.64
12.62	88.89
12.64	85.85
12.66	89.36
12.68	88.7
12.7	88.12
12.72	91.57
12.74	88.78
12.76	89.55
12.78	90.92
12.8	93.22
12.82	89.49
12.84	85.6
12.86	85.8
12.88	86.74
12.9	90.23
12.92	89.69
12.94	86.65
12.96	90.87
12.98	90.38
13	91.21
13.02	88.91
13.04	87.27
13.06	88.37
13.08	89.61
13.1	91.43
13.12	90.33
13.14	92.92
13.16	91.61
13.18	92.47
13.2	92.7
13.22	92.11
13.24	92.03
13.26	91.79
13.28	92.08
13.3	89.13
13.32	86.58
13.34	90.52
13.36	91.28
13.38	87.64
13.4	87.36
13.42	88.77
13.44	89.1
13.46	89.1
13.48	88.57
13.5	88.92
13.52	90.68
13.54	89.43
13.56	88.42
13.58	89.01
13.6	90.58
13.62	90.37
13.64	90.53
13.66	89.49
13.68	89.61
13.7	90.3
13.72	88.72
13.74	87.43
13.76	91.46
13.78	91.38
13.8	89.55
13.82	86.62
13.84	89.08
13.86	86.63
13.88	91.74
13.9	93.21
13.92	91.88
13.94	96.92
13.96	94.55
13.98	94.18
14	95.58
14.02	94.98
14.04	93.96
14.06	91.38
14.08	92.61
14.1	90.06
14.12	89.77
14.14	83.98
14.16	92.67
14.18	93.39
14.2	88.59
14.22	89.21
14.24	89.17
14.26	87.57
14.28	90.71
14.3	91.75
14.32	91.41
14.34	93.73
14.36	92.49
14.38	93.14
14.4	90.55
14.42	90.68
14.44	91.96
14.46	94.05
14.48	92.46
14.5	92.22
14.52	90.65
14.54	88.49
14.56	91.38
14.58	88.1
14.6	85.25
14.62	82.21
14.64	85.61
14.66	91.16
14.68	95.15
14.7	91.33
14.72	91.09
14.74	90.27
14.76	89.21
14.78	87.78
14.8	90.01
14.82	87.34
14.84	87.27
14.86	91.58
14.88	90.4
14.9	92.41
14.92	92.43
14.94	93.07
14.96	91.05
14.98	92.6
15	94.36
15.02	91.79
15.04	87.6
15.06	87.28
15.08	89.14
15.1	89.71
15.12	89.93
15.14	92.93
15.16	88.74
15.18	90.05
15.2	86.21
15.22	83.81
15.24	83.11
15.26	84.13
15.28	88.48
15.3	86.16
15.32	85.11
15.34	84.87
15.36	87.57
15.38	85.34
15.4	85.55
15.42	84.79
15.44	86.36
15.46	88.34
15.48	88.33
15.5	86.51
15.52	88.63
15.54	88.42
15.56	86.1
15.58	86.82
15.6	85.76
15.62	86.55
15.64	83.09
15.66	85.62
15.68	86.49
15.7	84.84
15.72	85.18
15.74	85.36
15.76	84.08
15.78	84.26
15.8	83.39
15.82	84.06
15.84	85.53
15.86	85.14
15.88	86.94
15.9	84.94
15.92	84.53
15.94	83.64
15.96	80.81
15.98	85.04
16	82.92
16.02	87.66
16.04	86.59
16.06	86.5
16.08	87.11
16.1	85.73
16.12	87.36
16.14	87.84
16.16	83.98
16.18	85.51
16.2	86.57
16.22	86.15
16.24	82.95
16.26	83.76
16.28	84.89
16.3	88
16.32	86.06
16.34	84.25
16.36	84.6
16.38	84.01
16.4	85.72
16.42	89.68
16.44	85.27
16.46	83.26
16.48	81.97
16.5	86.05
16.52	80.87
16.54	81.78
16.56	85.92
16.58	86.54
16.6	85.78
16.62	83.46
16.64	87.52
16.66	87.51
16.68	87.4
16.7	86.11
16.72	83.43
16.74	88.44
16.76	87.48
16.78	86.64
16.8	88.89
16.82	91.14
16.84	90.29
16.86	86.41
16.88	87.12
16.9	85.85
16.92	86.87
16.94	88.49
16.96	86.18
16.98	86.32
17	83.95
17.02	80.71
17.04	84.42
17.06	83.9
17.08	84.44
17.1	87.71
17.12	87.34
17.14	89.71
17.16	86.96
17.18	87.75
17.2	84.67
17.22	87.96
17.24	87.17
17.26	87.76
17.28	88.27
17.3	88.19
17.32	88.23
17.34	86.49
17.36	89.29
17.38	88.67
17.4	90.39
17.42	91.61
17.44	89.11
17.46	90.31
17.48	92.65
17.5	95.49
17.52	96.24
17.54	91.94
17.56	93.55
17.58	93.68
17.6	93.55
17.62	91.08
17.64	89.9
17.66	88.79
17.68	89.64
17.7	88.7
17.72	87.59
17.74	91.3
17.76	91.54
17.78	89.72
17.8	90.39
17.82	91.02
17.84	92.1
17.86	91.92
17.88	91.62
17.9	92.62
17.92	93.9
17.94	90.2
17.96	92.32
17.98	89.17
18	87.37
18.02	88.2
18.04	88.98
18.06	89.97
18.08	92.54
18.1	90.55
18.12	88
18.14	89.45
18.16	89.02
18.18	86.67
18.2	85.88
18.22	87.84
18.24	88.43
18.26	89.17
18.28	89.9
18.3	88.45
18.32	91.66
18.34	91.15
18.36	92.91
18.38	89.15
18.4	95.76
18.42	93.96
18.44	94.13
18.46	98.37
18.48	96.84
18.5	100.3
18.52	95.18
18.54	90.65
18.56	93.95
18.58	97.99
18.6	95.36
18.62	95.47
18.64	89.73
18.66	92.84
18.68	92.94
18.7	91.92
18.72	95.38
18.74	91.74
18.76	92.18
18.78	92.68
18.8	97.22
18.82	92.02
18.84	95.1
18.86	88.88
18.88	84.51
18.9	87.82
18.92	91.16
18.94	88.44
18.96	89.67
18.98	86.88
19	89.24
19.02	87.89
19.04	88.68
19.06	87.36
19.08	90.19
19.1	88
19.12	88.91
19.14	88.47
19.16	88.17
19.18	89.59
19.2	90.03
19.22	90.08
19.24	88.36
19.26	89.84
19.28	91.55
19.3	89.07
19.32	91.36
19.34	91.03
19.36	89.25
19.38	90.25
19.4	92.05
19.42	91.06
19.44	90.67
19.46	88.84
19.48	85.78
19.5	92.22
19.52	89.58
19.54	91.88
19.56	90.39
19.58	89.43
19.6	92.33
19.62	92.51
19.64	92.88
19.66	91.76
19.68	94.36
19.7	96.19
19.72	93.66
19.74	96.91
19.76	98.26
19.78	96.88
19.8	96.58
19.82	98.56
19.84	94.1
19.86	93.69
19.88	93.39
19.9	95.97
19.92	92.45
19.94	90.18
19.96	88.18
19.98	90.83
20	87.23
20.02	91.08
20.04	92.82
20.06	94.82
20.08	90.92
20.1	91.32
20.12	88.19
20.14	86.89
20.16	88.43
20.18	89.24
20.2	94.04
20.22	94.89
20.24	93.96
20.26	94.72
20.28	95.35
20.3	95.18
20.32	92.17
20.34	94.32
20.36	89.74
20.38	91.2
20.4	94.38
20.42	93.15
20.44	96.12
20.46	95.62
20.48	94.94
20.5	96.51
20.52	94.73
20.54	94.35
20.56	93.63
20.58	93.18
20.6	90.02
20.62	89.72
20.64	88.72
20.66	92.16
20.68	92.55
20.7	93.24
20.72	94.28
20.74	91.93
20.76	94.19
20.78	94.85
20.8	93.92
20.82	92.28
20.84	90.93
20.86	92.55
20.88	90.53
20.9	92.61
20.92	89.06
20.94	88.43
20.96	88.35
20.98	89.5
21	88.66
21.02	88.85
21.04	89.93
21.06	89.31
21.08	86.7
21.1	88.37
21.12	87.06
21.14	90.14
21.16	91.05
21.18	91.17
21.2	92.31
21.22	90.88
21.24	91.96
21.26	90.2
21.28	88.92
21.3	90.11
21.32	87.62
21.34	89.12
21.36	87.68
21.38	89.44
21.4	90.01
21.42	87.89
21.44	88.51
21.46	92.31
21.48	91.16
21.5	90.55
21.52	89.3
21.54	90.7
21.56	91.93
21.58	91.7
21.6	91.29
21.62	90.39
21.64	91.19
21.66	88.43
21.68	89.48
21.7	90.93
21.72	91.13
21.74	94.44
21.76	91.38
21.78	91.32
21.8	87.84
21.82	86.5
21.84	87.42
21.86	88.22
21.88	88.01
21.9	91.08
21.92	92.03
21.94	90.91
21.96	89.67
21.98	88.94
22	90.71
22.02	89.07
22.04	89.49
22.06	87.4
22.08	89.8
22.1	90.63
22.12	97
22.14	93.88
22.16	92.11
22.18	92.73
22.2	92.28
22.22	90.95
22.24	89.67
22.26	87.03
22.28	88.54
22.3	90.18
22.32	87.36
22.34	89.43
22.36	92.53
22.38	90.66
22.4	88.75
22.42	91.99
22.44	91.91
22.46	89.6
22.48	89.67
22.5	91.52
22.52	91.04
22.54	92.15
22.56	91.94
22.58	90.53
22.6	91.68
22.62	93.87
22.64	92.77
22.66	96.68
22.68	93.06
22.7	94.92
22.72	96.76
22.74	94.27
22.76	93.5
22.78	93.2
22.8	91.57
22.82	92.03
22.84	90.54
22.86	91.03
22.88	93.95
22.9	92.65
22.92	93.73
22.94	87.72
22.96	87.57
22.98	91.12
23	92.27
23.02	94.08
23.04	95.9
23.06	95.21
23.08	94.79
23.1	96.62
23.12	94.58
23.14	94.42
23.16	90.22
23.18	93.58
23.2	91.87
23.22	92
23.24	94.1
23.26	93.28
23.28	90.53
23.3	91.02
23.32	91.08
23.34	91.64
23.36	94.8
23.38	96.06
23.4	95.35
23.42	94.06
23.44	93.99
23.46	91.44
23.48	92.72
23.5	92.79
23.52	92.71
23.54	93.25
23.56	95.22
23.58	95.14
23.6	91.66
23.62	93.81
23.64	93.05
23.66	96.89
23.68	92.26
23.7	92.9
23.72	92.05
23.74	94.89
23.76	94.26
23.78	95.88
23.8	95.21
23.82	92.66
23.84	91.1
23.86	92.15
23.88	92.82
23.9	90.43
23.92	90.93
23.94	89.09
23.96	92.32
23.98	91.06
24	89.21
24.02	89.81
24.04	90.43
24.06	91.62
24.08	91.88
24.1	89.65
24.12	89.56
24.14	89.15
24.16	91.73
24.18	91.17
24.2	90.5
24.22	91.44
24.24	91.52
24.26	94.98
24.28	93.98
24.3	95.82
24.32	93.54
24.34	91.9
24.36	90.84
24.38	90.29
24.4	92.72
24.42	92.93
24.44	92.12
24.46	89.25
24.48	90.34
24.5	88.82
24.52	89.11
24.54	87.48
24.56	89.62
24.58	89.98
24.6	87.9
24.62	88.07
24.64	89.74
24.66	87.31
24.68	87.62
24.7	89.97
24.72	91.38
24.74	89.42
24.76	91.53
24.78	93.15
24.8	91.45
24.82	89.79
24.84	91.23
24.86	90.01
24.88	88.42
24.9	90.88
24.92	91.42
24.94	90.74
24.96	91.58
24.98	90.62
25	90.79
25.02	91.88
25.04	89.88
25.06	91.2
25.08	90.81
25.1	91.25
25.12	90.99
25.14	91.84
25.16	91.32
25.18	88.76
25.2	87.75
25.22	90.04
25.24	88.12
25.26	87.08
25.28	90.19
25.3	92.26
25.32	90.55
25.34	89.01
25.36	89.17
25.38	86.34
25.4	89.93
25.42	90.96
25.44	87.84
25.46	87.51
25.48	90.04
25.5	89.39
25.52	91.88
25.54	91.43
25.56	95.72
25.58	92.9
25.6	89.8
25.62	89.43
25.64	88.03
25.66	91.06
25.68	89.92
25.7	87.04
25.72	89.84
25.74	91.67
25.76	90.29
25.78	93.23
25.8	91.39
25.82	89.77
25.84	89.22
25.86	90.05
25.88	90.22
25.9	88.91
25.92	86.78
25.94	89.91
25.96	91.78
25.98	89.53
26	90
26.02	93.57
26.04	89.72
26.06	91.55
26.08	88.94
26.1	89.11
26.12	90.08
26.14	92.66
26.16	90.66
26.18	88.84
26.2	88.32
26.22	88.1
26.24	89.48
26.26	93.3
26.28	91.05
26.3	90.64
26.32	89.89
26.34	90.03
26.36	88.82
26.38	90.57
26.4	89.51
26.42	92.75
26.44	89.79
26.46	91.74
26.48	89.5
26.5	90.11
26.52	89.58
26.54	92.63
26.56	89.54
26.58	90.53
26.6	90.39
26.62	90.98
26.64	89.03
26.66	89.87
26.68	90.11
26.7	90.26
26.72	93.48
26.74	94.17
26.76	93.64
26.78	93.95
26.8	94.65
26.82	96.89
26.84	94.38
26.86	94.99
26.88	96.17
26.9	92.76
26.92	91.26
26.94	95.65
26.96	94.38
26.98	93.6
27	93.43
27.02	94.1
27.04	94.79
27.06	95.57
27.08	94.19
27.1	95.06
27.12	96.38
27.14	94.99
27.16	97.57
27.18	94.01
27.2	92.2
27.22	96.41
27.24	94.03
27.26	91.28
27.28	97.2
27.3	96.76
27.32	94.5
27.34	97.25
27.36	99.83
27.38	97.73
27.4	94.05
27.42	98.16
27.44	97.21
27.46	97.25
27.48	100.7
27.5	98.61
27.52	98.45
27.54	96.83
27.56	95.5
27.58	96.1
27.6	96.82
27.62	97.41
27.64	99.67
27.66	98.38
27.68	101.78
27.7	105.6
27.72	104.83
27.74	103.56
27.76	104.84
27.78	105.72
27.8	106.47
27.82	104.63
27.84	102.1
27.86	105.2
27.88	105.03
27.9	106.01
27.92	103.57
27.94	102.03
27.96	102.68
27.98	103.67
28	106.57
28.02	107.88
28.04	104.33
28.06	102.04
28.08	104.11
28.1	102.89
28.12	101.33
28.14	97.98
28.16	100.75
28.18	100.2
28.2	102.34
28.22	106.6
28.24	106.2
28.26	106.57
28.28	105.19
28.3	108.71
28.32	105.22
28.34	103.87
28.36	106.24
28.38	102.92
28.4	105.63
28.42	106.73
28.44	104.35
28.46	102.52
28.48	106.14
28.5	105.78
28.52	101.98
28.54	101.94
28.56	99.02
28.58	99.56
28.6	105.24
28.62	101.52
28.64	101.55
28.66	99.31
28.68	100.92
28.7	103.69
28.72	105.35
28.74	103.79
28.76	102.74
28.78	100.55
28.8	98.61
28.82	99.88
28.84	99.72
28.86	100.67
28.88	99.23
28.9	97.98
28.92	103.52
28.94	103.04
28.96	98.78
28.98	102.02
29	99.15
29.02	99.91
29.04	101.27
29.06	99.61
29.08	98.92
29.1	97.22
29.12	100.62
29.14	99.88
29.16	103.98
29.18	99.25
29.2	101.63
29.22	102.72
29.24	101.71
29.26	102.19
29.28	99.7
29.3	102.12
29.32	101.22
29.34	100.54
29.36	101.54
29.38	101.32
29.4	98.58
29.42	98.29
29.44	102.46
29.46	102.45
29.48	100.5
29.5	98.93
29.52	102.54
29.54	105.75
29.56	102.09
29.58	100.77
29.6	99.93
29.62	103.42
29.64	106.11
29.66	104.13
29.68	99.19
29.7	104.24
29.72	104.2
29.74	103.68
29.76	103.46
29.78	104.28
29.8	103.76
29.82	100.83
29.84	105.53
29.86	102.56
29.88	102.08
29.9	99.92
29.92	99.51
29.94	100.27
29.96	100.96
29.98	100.64
30	104.97
30.02	104.58
30.04	104.48
30.06	104.07
30.08	103.7
30.1	103.42
30.12	103.89
30.14	100.66
30.16	106.71
30.18	106.8
30.2	104.43
30.22	104.99
30.24	101.88
30.26	99.38
30.28	98.6
30.3	97.6
30.32	99.12
30.34	96.82
30.36	100.1
30.38	103.98
30.4	101.38
30.42	98.38
30.44	96.02
30.46	101.61
30.48	101.78
30.5	102.93
30.52	98.95
30.54	100.89
30.56	99.59
30.58	98.87
30.6	101.71
30.62	106.53
30.64	104.24
30.66	103.21
30.68	103.82
30.7	100.35
30.72	103.31
30.74	104.36
30.76	107.22
30.78	103.86
30.8	106.43
30.82	103.73
30.84	101.83
30.86	103.46
30.88	103.9
30.9	103.3
30.92	101.84
30.94	100.43
30.96	99.28
30.98	99.91
31	101.55
31.02	96.56
31.04	94.73
31.06	94.62
31.08	95.42
31.1	98.75
31.12	98.35
31.14	102.72
31.16	100.89
31.18	99.26
31.2	100.39
31.22	102.5
31.24	98.38
31.26	97.29
31.28	97.55
31.3	93.92
31.32	96.7
31.34	101.8
31.36	100.76
31.38	100.12
31.4	101.33
31.42	100.91
31.44	100.76
31.46	100.1
31.48	97.93
31.5	100.56
31.52	99.74
31.54	102.27
31.56	97.07
31.58	97.52
31.6	96.05
31.62	96.28
31.64	99.47
31.66	100.82
31.68	100.12
31.7	102.66
31.72	102.18
31.74	103.71
31.76	99.43
31.78	102.02
31.8	101.81
31.82	103.05
31.84	99.84
31.86	97.08
31.88	101.83
31.9	100.75
31.92	104.31
31.94	101.08
31.96	105.76
31.98	107.13
32	107.59
32.02	106.57
32.04	107.24
32.06	104.98
32.08	105.87
32.1	108.32
32.12	108.19
32.14	111.93
32.16	112.57
32.18	111.68
32.2	113.15
32.22	113.11
32.24	116.71
32.26	116.21
32.28	113.14
32.3	116.3
32.32	114.74
32.34	116.22
32.36	123.55
32.38	117.78
32.4	115.8
32.42	117.91
32.44	120.26
32.46	122.61
32.48	123.52
32.5	121.33
32.52	121.68
32.54	123
32.56	123.54
32.58	128.11
32.6	131.95
32.62	126.83
32.64	125.71
32.66	129.68
32.68	124.72
32.7	128.01
32.72	129.38
32.74	131.81
32.76	132.11
32.78	128.72
32.8	133.27
32.82	132.01
32.84	131.6
32.86	130.86
32.88	131.98
32.9	131.49
32.92	133.6
32.94	134.85
32.96	133.86
32.98	132.51
33	132.32
33.02	128.88
33.04	126.09
33.06	127.62
33.08	132.61
33.1	130.71
33.12	133.89
33.14	135.66
33.16	136.92
33.18	132.02
33.2	132.14
33.22	132.52
33.24	126.3
33.26	131.37
33.28	132.54
33.3	134.74
33.32	132.89
33.34	129.64
33.36	131.5
33.38	125.92
33.4	127.89
33.42	125.05
33.44	129.38
33.46	134.52
33.48	136.85
33.5	135.79
33.52	138.35
33.54	138.57
33.56	137.24
33.58	135.35
33.6	135.98
33.62	136.81
33.64	137.83
33.66	135.8
33.68	130.26
33.7	132.47
33.72	132.23
33.74	131.43
33.76	127.24
33.78	129.4
33.8	130.15
33.82	129.23
33.84	131.95
33.86	125.56
33.88	129.17
33.9	128.75
33.92	126.47
33.94	123.99
33.96	124.51
33.98	129.5
34	127.11
34.02	129.76
34.04	132.71
34.06	134.8
34.08	128.96
34.1	127.7
34.12	127.04
34.14	124.45
34.16	126.4
34.18	128.72
34.2	130.98
34.22	129.12
34.24	130.19
34.26	131.07
34.28	125.79
34.3	128.53
34.32	131.16
34.34	134.72
34.36	134.24
34.38	132.45
34.4	130.55
34.42	130.07
34.44	132.96
34.46	134.68
34.48	138.2
34.5	133.41
34.52	131.83
34.54	133.08
34.56	136.4
34.58	140.63
34.6	137.97
34.62	140.28
34.64	143.51
34.66	142.8
34.68	137.9
34.7	134.68
34.72	137.8
34.74	138.68
34.76	139.06
34.78	137.56
34.8	138.27
34.82	138
34.84	135.14
34.86	129.11
34.88	133.5
34.9	131.28
34.92	131.69
34.94	130.46
34.96	127.72
34.98	128.21
35	131.34
35.02	133.44
35.04	134.08
35.06	134.23
35.08	136.95
35.1	134.16
35.12	129.54
35.14	131.82
35.16	130.12
35.18	130.8
35.2	131.62
35.22	133.88
35.24	134.84
35.26	126.08
35.28	130.24
35.3	129.38
35.32	129.22
35.34	133.06
35.36	132.32
35.38	133.02
35.4	130.7
35.42	128.2
35.44	129.99
35.46	133.31
35.48	129.94
35.5	130.5
35.52	130.63
35.54	131.31
35.56	128.93
35.58	132.19
35.6	131.34
35.62	130.05
35.64	132.24
35.66	130.72
35.68	124.01
35.7	128.54
35.72	129.14
35.74	128.49
35.76	125.92
35.78	128.17
35.8	127.19
35.82	127.85
35.84	126.44
35.86	131.46
35.88	128.89
35.9	128.32
35.92	126.67
35.94	125.73
35.96	124.98
35.98	128.5
36	125.98
36.02	129.93
36.04	129.38
36.06	128.37
36.08	127.28
36.1	126.61
36.12	125.91
36.14	123.94
36.16	122.56
36.18	125.9
36.2	126.03
36.22	125.02
36.24	127.94
36.26	123.74
36.28	126.33
36.3	125.57
36.32	126.95
36.34	126
36.36	125.51
36.38	124.94
36.4	123.77
36.42	124.24
36.44	127.99
36.46	124.68
36.48	123.88
36.5	124.97
36.52	125.99
36.54	127.2
36.56	126.47
36.58	128.46
36.6	125.6
36.62	128.31
36.64	128.96
36.66	124.92
36.68	125.86
36.7	125.26
36.72	124.04
36.74	123.84
36.76	129.62
36.78	128.29
36.8	127.57
36.82	125.97
36.84	128.33
36.86	124.9
36.88	127.1
36.9	128.08
36.92	131.14
36.94	131.12
36.96	131.5
36.98	132.9
37	137.29
37.02	139.69
37.04	135.11
37.06	137.48
37.08	135.12
37.1	132.58
37.12	134.85
37.14	132.67
37.16	131.28
37.18	134.41
37.2	133.77
37.22	137.92
37.24	132.96
37.26	129.55
37.28	128.46
37.3	131.82
37.32	134.96
37.34	127.71
37.36	129.54
37.38	133.06
37.4	135.64
37.42	132.23
37.44	131.54
37.46	127.54
37.48	128.45
37.5	128.62
37.52	127.41
37.54	125.18
37.56	131.25
37.58	126.01
37.6	125.56
37.62	131.39
37.64	134.85
37.66	133.96
37.68	133.66
37.7	133.45
37.72	134.05
37.74	136.88
37.76	134.79
37.78	139.27
37.8	142.87
37.82	147.64
37.84	149.3
37.86	147.62
37.88	151.14
37.9	153.86
37.92	151.36
37.94	149.86
37.96	148.25
37.98	144.47
38	144.78
38.02	148.94
38.04	151.43
38.06	152.04
38.08	153.76
38.1	163.41
38.12	153.59
38.14	155.83
38.16	151.58
38.18	156.53
38.2	158.79
38.22	159.55
38.24	158.03
38.26	151.71
38.28	155.56
38.3	153.55
38.32	157.48
38.34	157.62
38.36	154.45
38.38	155.17
38.4	154.45
38.42	150.32
38.44	153.2
38.46	152.71
38.48	149.31
38.5	150.44
38.52	147.06
38.54	144.45
38.56	149.83
38.58	148.75
38.6	154.22
38.62	151.16
38.64	152.09
38.66	156.66
38.68	154.36
38.7	157.03
38.72	154.19
38.74	145.69
38.76	147.68
38.78	153.95
38.8	154.19
38.82	150.52
38.84	146.42
38.86	150.01
38.88	144.08
38.9	141.2
38.92	140.9
38.94	141.88
38.96	143.48
38.98	142.61
39	147.89
39.02	147.39
39.04	142.8
39.06	142.37
39.08	144.7
39.1	152.11
39.12	152.64
39.14	146.66
39.16	146.41
39.18	151.31
39.2	145.89
39.22	147.44
39.24	150.41
39.26	155.65
39.28	151.89
39.3	150.65
39.32	147.25
39.34	154.64
39.36	158.84
39.38	157.88
39.4	159.79
39.42	159.83
39.44	159.15
39.46	160.01
39.48	155.13
39.5	159.76
39.52	159.52
39.54	162.27
39.56	160.97
39.58	160.84
39.6	160.58
39.62	164.27
39.64	160.3
39.66	159.3
39.68	159.48
39.7	156.22
39.72	159.98
39.74	157.97
39.76	156.46
39.78	158.18
39.8	157.88
39.82	159.19
39.84	158.94
39.86	153.95
39.88	150.77
39.9	146.58
39.92	146.41
39.94	146.2
39.96	148.21
[truncated: 917 more rows]
