# Supplementary material for: Mechanical force regulates the inhibitory function of PD-1
Source: EMBO Rep. 2026 Feb 25;27(7):1789–812. doi: 10.1038/s44319-026-00715-6 (PMC13076993; doi:10.1038/s44319-026-00715-6)
Supplement: Supplementary file 3 — Source data Fig. 1 [file 44319_2026_715_MOESM3_ESM.zip › Figure 1/Figure 1F.xlsx]

## Sheet: Sheet1
time	extension
0	47.32
0.02	49.22
0.04	48.78
0.06	48.75
0.08	48.66
0.1	48.63
0.12	49.49
0.14	46.8
0.16	47.93
0.18	48.9
0.2	48.78
0.22	47.13
0.24	47.88
0.26	48.93
0.28	47.94
0.3	47.66
0.32	48.01
0.34	48.07
0.36	47.74
0.38	48.26
0.4	48.22
0.42	48.76
0.44	48.3
0.46	47.49
0.48	46.89
0.5	48.05
0.52	48.25
0.54	48.47
0.56	48.34
0.58	47.41
0.6	48.2
0.62	46.97
0.64	46.79
0.66	47.96
0.68	46.6
0.7	47.76
0.72	47.79
0.74	47.12
0.76	48.36
0.78	48.03
0.8	47.78
0.82	47.62
0.84	46.15
0.86	48.3
0.88	49.02
0.9	46.36
0.92	47.41
0.94	46.9
0.96	46.03
0.98	46.59
1	47.68
1.02	48.8
1.04	49.06
1.06	47.7
1.08	48.88
1.1	48.11
1.12	48.17
1.14	47.29
1.16	46.79
1.18	47.14
1.2	48.55
1.22	46.19
1.24	45.14
1.26	46.07
1.28	45.42
1.3	45.77
1.32	47.35
1.34	46.4
1.36	47.11
1.38	47.26
1.4	47.6
1.42	47.46
1.44	49.06
1.46	46.89
1.48	46.94
1.5	46.53
1.52	47.55
1.54	46.92
1.56	46.52
1.58	45.18
1.6	47.57
1.62	47.98
1.64	46.42
1.66	47.59
1.68	46.46
1.7	46.61
1.72	46.46
1.74	45.74
1.76	45.24
1.78	45.54
1.8	45.56
1.82	45.29
1.84	46.31
1.86	46.27
1.88	44.77
1.9	45.42
1.92	44.75
1.94	45.05
1.96	44.36
1.98	44.63
2	45.54
2.02	46
2.04	45.98
2.06	46.09
2.08	44.94
2.1	46.15
2.12	45.47
2.14	45.18
2.16	44.61
2.18	46.05
2.2	46.14
2.22	45.02
2.24	46.11
2.26	46.4
2.28	46.7
2.3	46.44
2.32	46.95
2.34	48.02
2.36	46.85
2.38	47.65
2.4	48.37
2.42	47.02
2.44	48.21
2.46	47.91
2.48	47.38
2.5	46.82
2.52	46.71
2.54	46.67
2.56	46.5
2.58	45.64
2.6	46.46
2.62	45.73
2.64	44.35
2.66	43.92
2.68	44.6
2.7	45.03
2.72	46.66
2.74	45.65
2.76	46.23
2.78	45.81
2.8	47.77
2.82	47.95
2.84	48.51
2.86	46.8
2.88	48.61
2.9	48.14
2.92	46.89
2.94	48.32
2.96	47.49
2.98	47.04
3	47.27
3.02	49.12
3.04	48.73
3.06	48.93
3.08	48.46
3.1	47.97
3.12	45.58
3.14	46.27
3.16	46.86
3.18	48.2
3.2	47.49
3.22	47.88
3.24	48.89
3.26	48.84
3.28	49.65
3.3	48.57
3.32	48.57
3.34	48.85
3.36	48.24
3.38	48.41
3.4	46.4
3.42	46.71
3.44	48.4
3.46	48.36
3.48	48.13
3.5	47.09
3.52	49.77
3.54	49.8
3.56	48.92
3.58	49.9
3.6	48.48
3.62	48.4
3.64	47.62
3.66	47.76
3.68	47.9
3.7	47.14
3.72	49.36
3.74	47.05
3.76	47.28
3.78	49.38
3.8	48.75
3.82	49.64
3.84	49.94
3.86	49.39
3.88	49.25
3.9	49.95
3.92	48.48
3.94	48.33
3.96	48.02
3.98	46.77
4	46.9
4.02	46.87
4.04	47.81
4.06	47.44
4.08	47.69
4.1	48.12
4.12	47.67
4.14	49.16
4.16	48.12
4.18	48.45
4.2	47.34
4.22	48.81
4.24	48.51
4.26	47.72
4.28	47.31
4.3	46.78
4.32	47.53
4.34	47.61
4.36	47.69
4.38	48.58
4.4	47.68
4.42	47.98
4.44	48.36
4.46	49.71
4.48	47.57
4.5	47.06
4.52	47.78
4.54	46.13
4.56	46.42
4.58	47
4.6	47.94
4.62	47.66
4.64	47.83
4.66	48.78
4.68	47.34
4.7	45.72
4.72	46.56
4.74	47.35
4.76	47.95
4.78	48.64
4.8	47.89
4.82	47.56
4.84	46.08
4.86	46.39
4.88	47.21
4.9	47.47
4.92	48.23
4.94	48.18
4.96	47.94
4.98	48.36
5	47.64
5.02	47.54
5.04	46.85
5.06	48.34
5.08	46.65
5.1	48.59
5.12	47.86
5.14	47.04
5.16	47.5
5.18	49.24
5.2	48.5
5.22	47.53
5.24	47.13
5.26	47.18
5.28	46.04
5.3	47.05
5.32	45.4
5.34	47.41
5.36	47.51
5.38	48.33
5.4	46.74
5.42	47.78
5.44	47.7
5.46	45.57
5.48	47.66
5.5	47.94
5.52	45.32
5.54	45.65
5.56	46.48
5.58	45.14
5.6	44.75
5.62	46.5
5.64	46.72
5.66	46.18
5.68	46.06
5.7	45.08
5.72	45.32
5.74	44.91
5.76	44.56
5.78	45.41
5.8	46.57
5.82	46.48
5.84	46.62
5.86	45.92
5.88	45.73
5.9	44.36
5.92	44.93
5.94	44.82
5.96	45.04
5.98	45.59
6	46.29
6.02	45.04
6.04	45.8
6.06	46.48
6.08	45.34
6.1	44.46
6.12	44.3
6.14	45.13
6.16	46.92
6.18	47.89
6.2	46.38
6.22	46.72
6.24	47.18
6.26	47.6
6.28	47.27
6.3	45.25
6.32	45.73
6.34	45.3
6.36	46.83
6.38	47.8
6.4	48.85
6.42	47.16
6.44	48.63
6.46	48.25
6.48	47.62
6.5	47.79
6.52	48.82
6.54	47.8
6.56	48.19
6.58	48.07
6.6	47.72
6.62	47.82
6.64	47.99
6.66	48.95
6.68	47.86
6.7	46.86
6.72	48.38
6.74	49.64
6.76	48.66
6.78	47.64
6.8	48.22
6.82	47.71
6.84	46.12
6.86	47.75
6.88	45.94
6.9	46.03
6.92	46.13
6.94	46.76
6.96	46.26
6.98	49.7
7	48.38
7.02	49.02
7.04	49
7.06	49.23
7.08	49.39
7.1	48.92
7.12	48.96
7.14	49.92
7.16	49.11
7.18	46.93
7.2	49
7.22	49.63
7.24	48.66
7.26	47.8
7.28	46.15
7.3	46.47
7.32	47.45
7.34	46.84
7.36	48.53
7.38	48.04
7.4	47.44
7.42	47.75
7.44	47.12
7.46	47.65
7.48	46.39
7.5	47.84
7.52	47.06
7.54	48.62
7.56	48.87
7.58	49.67
7.6	48.31
7.62	47.69
7.64	48.24
7.66	47.62
7.68	47.81
7.7	49.14
7.72	48.35
7.74	48.44
7.76	47.63
7.78	47.85
7.8	47.88
7.82	47.57
7.84	48
7.86	46.66
7.88	48.2
7.9	47.5
7.92	49.99
7.94	48.39
7.96	47.73
7.98	48.22
8	47.86
8.02	49.08
8.04	47.72
8.06	48.97
8.08	48.76
8.1	48.74
8.12	47.04
8.14	48.19
8.16	48.42
8.18	48.56
8.2	48.86
8.22	49.57
8.24	48.74
8.26	48.42
8.28	48.53
8.3	48.4
8.32	47.99
8.34	47.65
8.36	49.67
8.38	48.85
8.4	47.96
8.42	45.61
8.44	46.29
8.46	45.63
8.48	45.62
8.5	45.25
8.52	45.71
8.54	45.61
8.56	45.89
8.58	45.26
8.6	45.02
8.62	44.75
8.64	45.12
8.66	44.52
8.68	45.57
8.7	44.45
8.72	43.62
8.74	44.28
8.76	45.99
8.78	45.81
8.8	46.88
8.82	45.86
8.84	45.97
8.86	47.36
8.88	45.63
8.9	44.68
8.92	46.09
8.94	46.51
8.96	45.54
8.98	46.86
9	47.5
9.02	47.37
9.04	47.77
9.06	47.57
9.08	47.93
9.1	45.4
9.12	45.14
9.14	45.95
9.16	47.79
9.18	47.57
9.2	49.36
9.22	47.47
9.24	47.21
9.26	48.72
9.28	48.26
9.3	48.32
9.32	47.26
9.34	48
9.36	48.22
9.38	48.42
9.4	49.01
9.42	47.26
9.44	46.8
9.46	49.18
9.48	49.12
9.5	47.37
9.52	47.14
9.54	48.47
9.56	47.79
9.58	48.9
9.6	48.35
9.62	47.67
9.64	46.69
9.66	47.81
9.68	46.76
9.7	46.18
9.72	46.63
9.74	46.68
9.76	47.22
9.78	48.26
9.8	47.76
9.82	48.89
9.84	49.61
9.86	48.68
9.88	49.81
9.9	48.57
9.92	48.2
9.94	49.94
9.96	48.81
9.98	45.37
10	48.73
10.02	49.13
10.04	48.75
10.06	47.6
10.08	46.97
10.1	46.44
10.12	48.03
10.14	48.32
10.16	47.12
10.18	47.33
10.2	46.78
10.22	47.26
10.24	47.84
10.26	46.56
10.28	47.69
10.3	46.89
10.32	47.1
10.34	47.54
10.36	47.55
10.38	48.02
10.4	49.43
10.42	48.95
10.44	47.61
10.46	48.58
10.48	48.4
10.5	49.76
10.52	47.37
10.54	47.27
10.56	47.66
10.58	48.14
10.6	47.09
10.62	48.25
10.64	49.02
10.66	47.22
10.68	48.47
10.7	48.2
10.72	49.82
10.74	47.69
10.76	48.09
10.78	48.87
10.8	48.26
10.82	48.26
10.84	47.49
10.86	48.26
10.88	49.71
10.9	48.16
10.92	47.26
10.94	48.3
10.96	47.64
10.98	47.03
11	49.43
11.02	50.26
11.04	49.02
11.06	48.27
11.08	48.65
11.1	48.53
11.12	49.35
11.14	46.24
11.16	48
11.18	49.12
11.2	48.71
11.22	49.02
11.24	49.53
11.26	50.13
11.28	49.76
11.3	49.28
11.32	50.01
11.34	50.21
11.36	49.82
11.38	49.84
11.4	50.4
11.42	52.37
11.44	50.83
11.46	50.59
11.48	51.66
11.5	49.36
11.52	50.83
11.54	49.2
11.56	48.84
11.58	48.8
11.6	47.88
11.62	49.34
11.64	49.1
11.66	45.88
11.68	46.76
11.7	48.68
11.72	49.25
11.74	50.48
11.76	49.08
11.78	48.81
11.8	48.78
11.82	49.21
11.84	47.52
11.86	48.34
11.88	49.24
11.9	48.75
11.92	48.39
11.94	48
11.96	48.96
11.98	48.51
12	47.65
12.02	48.51
12.04	50.08
12.06	48.67
12.08	48.78
12.1	48.16
12.12	48.92
12.14	50.68
12.16	49.37
12.18	50.19
12.2	49.06
12.22	49.58
12.24	50.85
12.26	50.69
12.28	50.64
12.3	50.17
12.32	50.77
12.34	50.5
12.36	51.27
12.38	52.24
12.4	51.08
12.42	52.21
12.44	51.21
12.46	52.07
12.48	51.37
12.5	50.98
12.52	51.7
12.54	50.07
12.56	50.22
12.58	50.95
12.6	51.16
12.62	50.89
12.64	50.28
12.66	50.21
12.68	50.68
12.7	49.88
12.72	50.32
12.74	48.8
12.76	49.92
12.78	49.71
12.8	51.56
12.82	51.23
12.84	50.24
12.86	49.97
12.88	50.48
12.9	49.8
12.92	50.82
12.94	50.47
12.96	50.98
12.98	51.24
13	51.45
13.02	50.62
13.04	49.77
13.06	49.93
13.08	51.21
13.1	50.39
13.12	50.51
13.14	49.49
13.16	49.65
13.18	51.35
13.2	51.51
13.22	51.46
13.24	51.12
13.26	49.96
13.28	52.06
13.3	51.08
13.32	49.69
13.34	51.18
13.36	50.26
13.38	49.47
13.4	51.31
13.42	49.87
13.44	51.2
13.46	49.83
13.48	50.57
13.5	51.7
13.52	50.73
13.54	50.65
13.56	51.68
13.58	51.66
13.6	51.88
13.62	51.13
13.64	52.33
13.66	50.59
13.68	49.98
13.7	50.16
13.72	48.95
13.74	47.92
13.76	48.78
13.78	49.59
13.8	46.8
13.82	49.04
13.84	48.7
13.86	48.76
13.88	50.5
13.9	50.42
13.92	50.6
13.94	50.18
13.96	50.04
13.98	50.46
14	50.17
14.02	52.43
14.04	52.11
14.06	49.84
14.08	51.84
14.1	50.37
14.12	49.46
14.14	49.61
14.16	50.76
14.18	50.34
14.2	50.1
14.22	49.98
14.24	48.45
14.26	49.69
14.28	48.83
14.3	50.3
14.32	49.02
14.34	47.85
14.36	49.7
14.38	49.44
14.4	49.4
14.42	50.52
14.44	50.59
14.46	49.69
14.48	49.34
14.5	49.1
14.52	48.99
14.54	49.57
14.56	51
14.58	50.69
14.6	51.17
14.62	49.95
14.64	52.32
14.66	50.9
14.68	49.69
14.7	49.38
14.72	49.95
14.74	50.84
14.76	49.76
14.78	50.54
14.8	50.55
14.82	50.59
14.84	50.15
14.86	51.41
14.88	50.25
14.9	49.3
14.92	50.02
14.94	50.08
14.96	50.42
14.98	51.61
15	50.38
15.02	51.96
15.04	49.61
15.06	49.51
15.08	49.33
15.1	49.75
15.12	51.29
15.14	50.84
15.16	51.45
15.18	51.21
15.2	51.02
15.22	49.71
15.24	50.91
15.26	51.02
15.28	51.37
15.3	49.12
15.32	49.31
15.34	50.09
15.36	51.91
15.38	51.12
15.4	50.93
15.42	49.9
15.44	52.42
15.46	50.91
15.48	51.74
15.5	52.11
15.52	51.18
15.54	52.04
15.56	51.42
15.58	51.58
15.6	51.28
15.62	51.22
15.64	51.4
15.66	52.69
15.68	52.2
15.7	50.87
15.72	49.71
15.74	50.47
15.76	50.89
15.78	51.9
15.8	50.93
15.82	51.78
15.84	51.37
15.86	50.79
15.88	50.77
15.9	51.75
15.92	53
15.94	52.45
15.96	52.66
15.98	51.94
16	51.4
16.02	50.1
16.04	50.5
16.06	50.25
16.08	51.07
16.1	51.37
16.12	50.99
16.14	51.45
16.16	50.91
16.18	51.38
16.2	52.38
16.22	51.08
16.24	51.14
16.26	51.3
16.28	49.86
16.3	51.48
16.32	52.19
16.34	50.87
16.36	51.56
16.38	51.65
16.4	52.94
16.42	52.32
16.44	53.19
16.46	50.65
16.48	51.41
16.5	53.29
16.52	53.48
16.54	52.59
16.56	50.03
16.58	50.92
16.6	51.07
16.62	51.01
16.64	51.19
16.66	51.79
16.68	51.35
16.7	50.52
16.72	50.16
16.74	50.76
16.76	51.85
16.78	51.64
16.8	51.67
16.82	51.12
16.84	51.5
16.86	51.76
16.88	52.15
16.9	51.81
16.92	50.46
16.94	49.25
16.96	51.38
16.98	50
17	50.2
17.02	50.47
17.04	50.08
17.06	49.86
17.08	49.68
17.1	51.6
17.12	51.12
17.14	51.09
17.16	51
17.18	51.86
17.2	51.49
17.22	50.89
17.24	50.2
17.26	50.57
17.28	50.43
17.3	49.42
17.32	51.54
17.34	51.27
17.36	51.36
17.38	50.08
17.4	49.26
17.42	50.17
17.44	49.36
17.46	51.59
17.48	50.92
17.5	50.5
17.52	50.08
17.54	50.06
17.56	51.26
17.58	50.46
17.6	50.08
17.62	51.18
17.64	51.68
17.66	51.56
17.68	51.62
17.7	51.09
17.72	49.76
17.74	51.31
17.76	50.83
17.78	50.8
17.8	51.25
17.82	53.45
17.84	53.31
17.86	50.76
17.88	51.05
17.9	52
17.92	51.46
17.94	51.48
17.96	50.44
17.98	49.97
18	50.72
18.02	51.56
18.04	50.38
18.06	51.27
18.08	52.24
18.1	53.38
18.12	51.72
18.14	50.92
18.16	51.13
18.18	52.58
18.2	51.26
18.22	51.3
18.24	50.41
18.26	50.52
18.28	52.3
18.3	52.44
18.32	52.33
18.34	52.56
18.36	50.9
18.38	51.34
18.4	51.02
18.42	51.69
18.44	52.76
18.46	52.43
18.48	52.29
18.5	51.92
18.52	51.94
18.54	52.38
18.56	51.96
18.58	51.67
18.6	51.71
18.62	51.93
18.64	51.25
18.66	52
18.68	52.37
18.7	51.95
18.72	52.01
18.74	51.5
18.76	51.33
18.78	52.82
18.8	51.79
18.82	52.18
18.84	49.77
18.86	52.2
18.88	50.2
18.9	50.73
18.92	53.09
18.94	51.53
18.96	51.39
18.98	53.26
19	51.78
19.02	50.61
19.04	51.77
19.06	49.81
19.08	51.23
19.1	55.28
19.12	51.96
19.14	52.65
19.16	52.83
19.18	50.79
19.2	51.21
19.22	50.54
19.24	49.2
19.26	49.72
19.28	50.61
19.3	50.57
19.32	52.66
19.34	52.65
19.36	51.1
19.38	52.09
19.4	51.33
19.42	51.85
19.44	51.8
19.46	52.46
19.48	52.23
19.5	53.85
19.52	51.91
19.54	52.03
19.56	52.01
19.58	53.16
19.6	52.57
19.62	53.64
19.64	51.69
19.66	50.08
19.68	51.39
19.7	51.69
19.72	49.28
19.74	51.28
19.76	50.9
19.78	50.3
19.8	49.81
19.82	50.94
19.84	51.26
19.86	52.44
19.88	52.64
19.9	51.76
19.92	52.85
19.94	52.13
19.96	51.73
19.98	51.83
20	51.12
20.02	50.92
20.04	51.16
20.06	51.9
20.08	52.48
20.1	53.89
20.12	52.4
20.14	51.65
20.16	51.68
20.18	52.24
20.2	52.61
20.22	54.63
20.24	54.41
20.26	53.79
20.28	53.47
20.3	53.49
20.32	53.78
20.34	52.82
20.36	52.93
20.38	53.98
20.4	54.25
20.42	54.2
20.44	52.92
20.46	52.18
20.48	52.81
20.5	52.14
20.52	52.96
20.54	52.33
20.56	52.28
20.58	52.87
20.6	53.1
20.62	52.99
20.64	52.36
20.66	53.04
20.68	52.41
20.7	53.2
20.72	53.78
20.74	52.49
20.76	53.02
20.78	52.84
20.8	52.53
20.82	52.92
20.84	52.86
20.86	52.34
20.88	53.56
20.9	52.57
20.92	52.6
20.94	53.61
20.96	52.5
20.98	53.1
21	51.5
21.02	51.94
21.04	52.26
21.06	51.45
21.08	51.22
21.1	52.69
21.12	51.58
21.14	51.86
21.16	52.22
21.18	50.58
21.2	51.12
21.22	52.06
21.24	50.3
21.26	52
21.28	52.73
21.3	54.05
21.32	52.06
21.34	53.01
21.36	53.28
21.38	53.33
21.4	53.95
21.42	54.21
21.44	53.33
21.46	54.16
21.48	53.82
21.5	53.18
21.52	52.05
21.54	51.47
21.56	52.81
21.58	52.67
21.6	53.62
21.62	51.81
21.64	51.54
21.66	53.91
21.68	51.86
21.7	52.22
21.72	51.69
21.74	53.2
21.76	53.22
21.78	52.51
21.8	51.47
21.82	51.59
21.84	52.99
21.86	53.57
21.88	53.7
21.9	52.37
21.92	51.85
21.94	52.2
21.96	52.62
21.98	52.97
22	53.12
22.02	52.26
22.04	51.79
22.06	53.31
22.08	53.68
22.1	52.97
22.12	53.99
22.14	53.66
22.16	52.67
22.18	52.7
22.2	51.57
22.22	51.34
22.24	51.82
22.26	50.32
22.28	51.05
22.3	51.21
22.32	51.61
22.34	51.87
22.36	52.32
22.38	51.41
22.4	52.97
22.42	52.23
22.44	52.77
22.46	52.81
22.48	54.08
22.5	53.45
22.52	54.02
22.54	53.29
22.56	53.78
22.58	55
22.6	55.05
22.62	55.8
22.64	54.89
22.66	52.99
22.68	52.13
22.7	52.68
22.72	51.76
22.74	53.63
22.76	53.29
22.78	53.57
22.8	53.58
22.82	53.75
22.84	52.64
22.86	52.22
22.88	52.49
22.9	53.25
22.92	53.61
22.94	54.22
22.96	54.48
22.98	54.14
23	54.01
23.02	53.04
23.04	53.85
23.06	53.43
23.08	53.42
23.1	51.74
23.12	53.23
23.14	52.15
23.16	54.15
23.18	53.4
23.2	54.43
23.22	54.18
23.24	54.73
23.26	54.01
23.28	52.33
23.3	53.73
23.32	54.07
23.34	53.22
23.36	53.13
23.38	53.62
23.4	53.65
23.42	53.13
23.44	52.41
23.46	54.16
23.48	54.16
23.5	53.86
23.52	53.27
23.54	53.73
23.56	53.89
23.58	53.05
23.6	51.87
23.62	53.19
23.64	52.03
23.66	51.8
23.68	51.47
23.7	52.43
23.72	50.82
23.74	52.94
23.76	51.66
23.78	51.76
23.8	52.43
23.82	53.12
23.84	52.67
23.86	53.54
23.88	52.54
23.9	53.19
23.92	52.13
23.94	53.98
23.96	53.93
23.98	55.54
24	54.07
24.02	54.45
24.04	53
24.06	51.92
24.08	52.11
24.1	51.79
24.12	51.71
24.14	53.08
24.16	53.49
24.18	52.28
24.2	52.75
24.22	53.22
24.24	52.54
24.26	52.48
24.28	52.9
24.3	50.63
24.32	52.56
24.34	51.95
24.36	52.91
24.38	53.3
24.4	52.85
24.42	52.93
24.44	52.32
24.46	51.88
24.48	53.43
24.5	52.09
24.52	52.77
24.54	50.86
24.56	52.16
24.58	52.6
24.6	53.39
24.62	52.64
24.64	51.9
24.66	52.77
24.68	52.55
24.7	52.83
24.72	53.42
24.74	52.64
24.76	53.87
24.78	54.98
24.8	52.53
24.82	52.08
24.84	52.06
24.86	52.31
24.88	52.06
24.9	51.18
24.92	52.22
24.94	52.36
24.96	53.44
24.98	52.88
25	53.03
25.02	53.74
25.04	55
25.06	55.12
25.08	55.76
25.1	55.31
25.12	55.11
25.14	55.86
25.16	54.16
25.18	53.82
25.2	53.44
25.22	54.2
25.24	55.54
25.26	55.15
25.28	54.39
25.3	55.12
25.32	53.85
25.34	52.93
25.36	52.96
25.38	53.49
25.4	53.86
25.42	54.87
25.44	54.49
25.46	53.64
25.48	53.5
25.5	53.47
25.52	53.49
25.54	56.13
25.56	56.32
25.58	57.46
25.6	57.44
25.62	57.16
25.64	56.17
25.66	55.06
25.68	55.48
25.7	55.8
25.72	54.76
25.74	54.19
25.76	54.48
25.78	54.21
25.8	53.9
25.82	55.41
25.84	55.24
25.86	54.41
25.88	55.6
25.9	56.79
25.92	57.36
25.94	56.92
25.96	58.5
25.98	56.59
26	56.51
26.02	57.27
26.04	56.86
26.06	57.85
26.08	56.78
26.1	57.74
26.12	58.78
26.14	57.73
26.16	57.68
26.18	56.32
26.2	57.15
26.22	57.3
26.24	56.62
26.26	57.6
26.28	58.48
26.3	58.12
26.32	57.77
26.34	57.44
26.36	56.68
26.38	57.22
26.4	58.31
26.42	56.87
26.44	57.38
26.46	59.25
26.48	58.29
26.5	57.91
26.52	58.85
26.54	58.82
26.56	59.01
26.58	59.7
26.6	59.92
26.62	60.88
26.64	61.08
26.66	59.71
26.68	61
26.7	63.37
26.72	62.21
26.74	63.27
26.76	62.79
26.78	62.58
26.8	62.9
26.82	63.11
26.84	62.68
26.86	65.01
26.88	64.47
26.9	65.12
26.92	65.87
26.94	66.36
26.96	64.96
26.98	64.88
27	64.44
27.02	65.36
27.04	66.36
27.06	63.28
27.08	65.58
27.1	65.64
27.12	65.32
27.14	65.66
27.16	66.25
27.18	66.3
27.2	65.54
27.22	64.24
27.24	64.26
27.26	64.18
27.28	65.09
27.3	65.57
27.32	64.12
27.34	62.95
27.36	64.8
27.38	64.76
27.4	66.66
27.42	67.72
27.44	66.96
27.46	68.54
27.48	68.42
27.5	67.89
27.52	69.33
27.54	70.26
27.56	69.75
27.58	70.7
27.6	70.02
27.62	70.43
27.64	69.62
27.66	68.72
27.68	69.11
27.7	67.64
27.72	69.12
27.74	68.35
27.76	68.1
27.78	68.25
27.8	70.94
27.82	69.82
27.84	69.55
27.86	70.7
27.88	69.58
27.9	70.02
27.92	70.19
27.94	69.52
27.96	70.99
27.98	68.95
28	71.07
28.02	70.45
28.04	70.7
28.06	71.61
28.08	72.2
28.1	69.84
28.12	70.23
28.14	70.46
28.16	67.61
28.18	69.98
28.2	69.94
28.22	68.41
28.24	68.32
28.26	69.32
28.28	71.05
28.3	70.66
28.32	70.83
28.34	69.51
28.36	66.82
28.38	68.84
28.4	69.97
28.42	71
28.44	71.04
28.46	69.59
28.48	71.19
28.5	71.33
28.52	69.63
28.54	69.42
28.56	69.12
28.58	68.29
28.6	69.93
28.62	70.8
28.64	71.41
28.66	70.74
28.68	69.1
28.7	70.87
28.72	68.39
28.74	70.24
28.76	69.26
28.78	69.99
28.8	71.17
28.82	72.03
28.84	70.98
28.86	71.18
28.88	71.56
28.9	70.85
28.92	70.77
28.94	72.43
28.96	72.04
28.98	71.45
29	70.81
29.02	70.59
29.04	70.49
29.06	70.45
29.08	71.56
29.1	70.92
29.12	70.91
29.14	71.03
29.16	72.14
29.18	72.01
29.2	73.93
29.22	73.24
29.24	72.07
29.26	72.52
29.28	72.51
29.3	73.11
29.32	73.54
29.34	74.43
29.36	74.3
29.38	72.9
29.4	72.52
29.42	73.67
29.44	73.93
29.46	74
29.48	73.25
29.5	72.91
29.52	72.84
29.54	72.5
29.56	72.37
29.58	71.6
29.6	71.87
29.62	72.3
29.64	69.84
29.66	70.6
29.68	71.09
29.7	70.63
29.72	71.34
29.74	70.39
29.76	68.61
29.78	69.64
29.8	70.6
29.82	70.07
29.84	70.55
29.86	70.29
29.88	71.56
29.9	70.94
29.92	70.78
29.94	71.25
29.96	69.77
29.98	69
30	69.15
30.02	69.73
30.04	70.14
30.06	70.26
30.08	69.04
30.1	69.45
30.12	69.12
30.14	70.41
30.16	71.96
30.18	71.66
30.2	72.29
30.22	71.3
30.24	71.65
30.26	71.52
30.28	73.07
30.3	71.64
30.32	71.28
30.34	72.16
30.36	73.34
30.38	72.59
30.4	71.15
30.42	70.62
30.44	70.95
30.46	73.21
30.48	70.86
30.5	72.28
30.52	73.11
30.54	72.18
30.56	73.13
30.58	73.58
30.6	72.78
30.62	73.14
30.64	72.87
30.66	73.24
30.68	74.04
30.7	75.06
30.72	75.34
30.74	74.53
30.76	74.36
30.78	73.73
30.8	74.4
30.82	73.1
30.84	73.82
30.86	72.88
30.88	74.02
30.9	72.06
30.92	72.19
30.94	72.84
30.96	72.12
30.98	72.44
31	71.34
31.02	70.36
31.04	70.02
31.06	71.48
31.08	73.43
31.1	73.89
31.12	73.22
31.14	72.56
31.16	74.13
31.18	74.36
31.2	74.26
31.22	73.93
31.24	74.32
31.26	73.33
31.28	72.5
31.3	73.95
31.32	72.99
31.34	74.53
31.36	74.33
31.38	72.12
31.4	72.97
31.42	72.82
31.44	74.31
31.46	74.36
31.48	75.06
31.5	75.15
31.52	75.09
31.54	74.05
31.56	73.19
31.58	73.09
31.6	72.66
31.62	73.37
31.64	73.07
31.66	74.35
31.68	73.54
31.7	72.74
31.72	73.64
31.74	73.09
31.76	73.39
31.78	72.93
31.8	73.51
31.82	73.15
31.84	72.77
31.86	74.52
31.88	74.86
31.9	74.79
31.92	74.18
31.94	72.37
31.96	71.6
31.98	71.53
32	72.7
32.02	73.94
32.04	73.3
32.06	74.27
32.08	73.5
32.1	73.91
32.12	73.32
32.14	75.51
32.16	74.67
32.18	73.59
32.2	73.64
32.22	73.72
32.24	74.08
32.26	73.89
32.28	72.94
32.3	74.21
32.32	72.21
32.34	72.08
32.36	73.89
32.38	72.73
32.4	72.95
32.42	74.45
32.44	72.94
32.46	74.27
32.48	74.67
32.5	73.95
32.52	74.87
32.54	75.24
32.56	73.68
32.58	73.77
32.6	72.72
32.62	73.74
32.64	73.47
32.66	73.51
32.68	73.96
32.7	73.09
32.72	72.86
32.74	73
32.76	72.65
32.78	72.71
32.8	72.11
32.82	72.61
32.84	72.18
32.86	72.19
32.88	73.97
32.9	73.04
32.92	72.02
32.94	72.02
32.96	72.64
32.98	72.22
33	72.98
33.02	72.62
33.04	73.3
33.06	72.4
33.08	71.52
33.1	71.79
33.12	71.82
33.14	71.1
33.16	71.6
33.18	71.02
33.2	71.62
33.22	72.64
33.24	71.87
33.26	72.75
33.28	71.42
33.3	72.95
33.32	72.47
33.34	73.38
33.36	73.67
33.38	74.94
33.4	75.24
33.42	74.38
33.44	73.1
33.46	73.59
33.48	72.63
33.5	73.23
33.52	72.22
33.54	73.24
33.56	73.53
33.58	71.7
33.6	72.6
33.62	72.51
33.64	72.76
33.66	72.78
33.68	72.57
33.7	72.91
33.72	72.47
33.74	73.12
33.76	73.43
33.78	73.83
33.8	72.87
33.82	71.89
33.84	73.11
33.86	72.7
33.88	72.1
33.9	73.4
33.92	74.6
33.94	73.64
33.96	72.74
33.98	71.92
34	71.54
34.02	72.65
34.04	72.13
34.06	71.95
34.08	70.83
34.1	71.26
34.12	70.64
34.14	71.82
34.16	71.39
34.18	71.5
34.2	71.51
34.22	72.09
34.24	72.48
34.26	72.66
34.28	71.15
34.3	72.27
34.32	72.76
34.34	73.29
34.36	73.8
34.38	72.9
34.4	72.43
34.42	73.48
34.44	72.77
34.46	74.03
34.48	73.14
34.5	72.23
34.52	71.75
34.54	70.7
34.56	71.84
34.58	72.02
34.6	72.4
34.62	72.77
34.64	73.21
34.66	72.16
34.68	72.81
34.7	72.81
34.72	73.18
34.74	74.15
34.76	73.65
34.78	72.81
34.8	72.34
34.82	72.35
34.84	71.9
34.86	72.31
34.88	71.92
34.9	72.66
34.92	73.46
34.94	73.36
34.96	74.31
34.98	74.02
35	74.21
35.02	74.34
35.04	72.94
35.06	74.33
35.08	73.72
35.1	73.03
35.12	73.22
35.14	73.37
35.16	72.89
35.18	73.51
35.2	73.66
35.22	73.19
35.24	74.12
35.26	75.38
35.28	74.48
35.3	74.83
35.32	74.82
35.34	73.91
35.36	75.46
35.38	74.74
35.4	75.15
35.42	74.7
35.44	73.75
35.46	73.89
35.48	74.37
35.5	73.64
35.52	72.89
35.54	72.8
35.56	73.25
35.58	72.71
35.6	73.57
35.62	73.12
35.64	73.94
35.66	73.41
35.68	72.23
35.7	73.61
35.72	73.24
35.74	73.63
35.76	74.67
35.78	73.49
35.8	75.02
35.82	75
35.84	74.01
35.86	73.6
35.88	74.4
35.9	73.79
35.92	73.55
35.94	73.47
35.96	74.07
35.98	74.8
36	73.51
36.02	74.54
36.04	75.18
36.06	75.57
36.08	74.43
36.1	74.81
36.12	75.99
36.14	76.95
36.16	76.18
36.18	75.65
36.2	76.08
36.22	76.01
36.24	76.25
36.26	76.07
36.28	75.56
36.3	76.2
36.32	76.9
36.34	76.41
36.36	76.31
36.38	75
36.4	75.12
36.42	75.35
36.44	76.38
36.46	76.15
36.48	75.4
36.5	75.08
36.52	74.43
36.54	75.25
36.56	74.72
36.58	74.44
36.6	74.68
36.62	74.26
36.64	75.3
36.66	76.13
36.68	75.37
36.7	76.16
36.72	76.3
36.74	75.95
36.76	75.63
36.78	75.49
36.8	74.84
36.82	75.97
36.84	74.47
36.86	75.6
36.88	75.13
36.9	76.65
36.92	76.51
36.94	76.25
36.96	76.44
36.98	76.81
37	76.32
37.02	74.9
37.04	75.32
37.06	75.33
37.08	75.5
37.1	75.31
37.12	75.04
37.14	74.46
37.16	75.99
37.18	75.69
37.2	75.63
37.22	74.69
37.24	73.93
37.26	74.48
37.28	74.68
37.3	74
37.32	75.45
37.34	74.89
37.36	74.73
37.38	74.3
37.4	75.22
37.42	75.81
37.44	75.06
37.46	74.99
37.48	74.86
37.5	74.22
37.52	73.88
37.54	73.98
37.56	74.03
37.58	75.04
37.6	75.47
37.62	75.57
37.64	74.63
37.66	74.06
37.68	72.68
37.7	73.41
37.72	74.02
37.74	74.52
37.76	75.08
37.78	75.09
37.8	74.82
37.82	76.07
37.84	75.24
37.86	76.23
37.88	76.47
37.9	75.18
37.92	75.62
37.94	74.4
37.96	74.31
37.98	74.66
38	75.55
38.02	75.47
38.04	76.31
38.06	76.57
38.08	75.38
38.1	74.37
38.12	75.77
38.14	76.51
38.16	76.05
38.18	76.76
38.2	76.46
38.22	75.75
38.24	74.22
38.26	75.87
38.28	76.81
38.3	76.32
38.32	77.95
38.34	76.88
38.36	76.66
38.38	77.03
38.4	77.49
38.42	75.73
38.44	76.45
38.46	76.17
38.48	76.92
38.5	76.11
38.52	76.03
38.54	75.89
38.56	75.4
38.58	76.08
38.6	75.99
38.62	74.66
38.64	75.39
38.66	75.12
38.68	76.2
38.7	76.39
38.72	74.76
38.74	75.3
38.76	75.5
38.78	76.71
38.8	76.56
38.82	76.08
38.84	75.94
38.86	75.77
38.88	75.93
38.9	75.07
38.92	75.06
38.94	76.01
38.96	76.42
38.98	76.97
39	76.4
39.02	74.71
39.04	74.75
39.06	74.76
39.08	74.77
39.1	74.58
39.12	74.45
39.14	75.8
39.16	75.39
39.18	75.32
39.2	74.42
39.22	73.37
39.24	72.83
39.26	74.4
39.28	75.96
39.3	75.27
39.32	75.7
39.34	75.52
39.36	74.34
39.38	76.14
39.4	75.88
39.42	75.77
39.44	74.4
39.46	76.34
39.48	76.3
39.5	75.91
39.52	75.86
39.54	76.74
39.56	76.74
39.58	76.74
39.6	76.29
39.62	75.72
39.64	75.8
39.66	76.54
39.68	76.12
39.7	76.82
39.72	77.45
39.74	77.48
39.76	78.45
39.78	77.8
39.8	76.99
39.82	77.54
39.84	77.07
39.86	76.71
39.88	76.48
39.9	77.07
39.92	76.98
39.94	76.86
39.96	76.64
[truncated: 1,870 more rows]
