# Supplementary material for: Mechanical force regulates the inhibitory function of PD-1
Source: EMBO Rep. 2026 Feb 25;27(7):1789–812. doi: 10.1038/s44319-026-00715-6 (PMC13076993; doi:10.1038/s44319-026-00715-6)
Supplement: Supplementary file 3 — Source data Fig. 1 [file 44319_2026_715_MOESM3_ESM.zip › Figure 1/Figure 1G.xlsx]

## Sheet: State I
average	sd
88.108	3.90512
88.3161	2.39439
89.166	3.85034
85.6858	2.92827
89.8555	4.13367
85.9471	2.07237
86.9749	2.61827
86.3626	2.89526
82.5995	2.84453
86.1301	3.73598

## Sheet: State II
average	sd
165.761	6.24295
161.174	8.80428
150.75	4.73259
173.295	3.72731
153.337	4.035
158.33	11.1694
160.436	5.70285
152.831	7.64376
152.915	13.9924
139.949	6.21978
