# Supplementary material for: Mechanical force regulates the inhibitory function of PD-1
Source: EMBO Rep. 2026 Feb 25;27(7):1789–812. doi: 10.1038/s44319-026-00715-6 (PMC13076993; doi:10.1038/s44319-026-00715-6)
Supplement: Supplementary file 3 — Source data Fig. 1 [file 44319_2026_715_MOESM3_ESM.zip › Figure 1/Figure 1H.xlsx]

## Sheet: State I
average	sd
50.2622	1.68339
48.5459	1.22355
48.8597	1.36744
48.0947	1.70803
51.7854	2.1179
47.2239	0.958
50.6052	1.02774
49.2973	1.31345
47.3115	1.93294
49.6918	1.47026

## Sheet: State II
average	sd
78.8403	1.20877
75.1642	2.45841
78.8116	1.41716
78.516	1.29789
74.4135	0.86768
76.9389	3.52971
78.8666	0.9127
78.1997	3.343
77.0319	4.76887
75.5622	2.38668
