# Supplementary material for: Mechanical force regulates the inhibitory function of PD-1
Source: EMBO Rep. 2026 Feb 25;27(7):1789–812. doi: 10.1038/s44319-026-00715-6 (PMC13076993; doi:10.1038/s44319-026-00715-6)
Supplement: Supplementary file 3 — Source data Fig. 1 [file 44319_2026_715_MOESM3_ESM.zip › Figure 1/Figure 1I.xlsx]

## Sheet: State I
average	sd
92.3737	2.29277
91.2421	2.51186
89.0436	2.88612
92.3755	4.66979
94.0338	4.41921
98.0272	5.96145
92.0772	2.65793
97.4237	4.11267
93.8421	3.58483

## Sheet: State II
average	sd
167.047	4.95433
121.693	9.8524
151.808	5.12813
149.656	4.27886
167.725	5.74365
143.167	6.997
135.01	6.79832
173.282	4.20192
133.43	5.87943
