# Supplementary material for: Mechanical force regulates the inhibitory function of PD-1
Source: EMBO Rep. 2026 Feb 25;27(7):1789–812. doi: 10.1038/s44319-026-00715-6 (PMC13076993; doi:10.1038/s44319-026-00715-6)
Supplement: Supplementary file 3 — Source data Fig. 1 [file 44319_2026_715_MOESM3_ESM.zip › Figure 1/Figure 1J.xlsx]

## Sheet: State I
average	sd
49.9579	0.99183
50.8246	1.09028
50.1815	1.12582
51.9299	1.53144
55.351	2.18261
56.2289	2.61287
51.6761	1.38099
55.008	1.88552
53.2585	1.53433

## Sheet: State II
average	sd
78.4571	1.04456
69.0157	3.46662
76.022	0.88266
77.8872	0.99118
78.7838	2.29394
77.2227	1.84629
75.6811	1.88568
78.6214	1.11069
79.0542	1.71548
