# Supplementary material for: Mechanical force regulates the inhibitory function of PD-1
Source: EMBO Rep. 2026 Feb 25;27(7):1789–812. doi: 10.1038/s44319-026-00715-6 (PMC13076993; doi:10.1038/s44319-026-00715-6)
Supplement: Supplementary file 4 — Source data Fig. 2 [file 44319_2026_715_MOESM4_ESM.zip]

Archive with 12 entries (11 files):
- Figure 2/
- Figure 2/Figure 2A and 2G.eps
- Figure 2/Figure 2B.xlsx
- Figure 2/Figure 2C.xlsx
- Figure 2/Figure 2D.xlsx
- Figure 2/Figure 2E.xlsx
- Figure 2/Figure 2F.xlsx
- Figure 2/Figure 2H.xlsx
- Figure 2/Figure 2I.xlsx
- Figure 2/Figure 2J.xlsx
- Figure 2/Figure 2K.xlsx
- Figure 2/Figure 2L.xlsx
