# Supplementary material for: Mechanical force regulates the inhibitory function of PD-1
Source: EMBO Rep. 2026 Feb 25;27(7):1789–812. doi: 10.1038/s44319-026-00715-6 (PMC13076993; doi:10.1038/s44319-026-00715-6)
Supplement: Supplementary file 4 — Source data Fig. 2 [file 44319_2026_715_MOESM4_ESM.zip › Figure 2/Figure 2B.xlsx]

## Sheet: Sheet1
State I	State II
0.01598	0
0.32091	0
0.0502	0
0.19707	0
0.36474	0
1	0
0.00135	0
0.19574	0
0.79228	0
0.24414	0
