# Supplementary material for: Mechanical force regulates the inhibitory function of PD-1
Source: EMBO Rep. 2026 Feb 25;27(7):1789–812. doi: 10.1038/s44319-026-00715-6 (PMC13076993; doi:10.1038/s44319-026-00715-6)
Supplement: Supplementary file 4 — Source data Fig. 2 [file 44319_2026_715_MOESM4_ESM.zip › Figure 2/Figure 2D.xlsx]

## Sheet: WT-WT
	Force (pN)	Mean Lifetime (S)	SEM
	1.676	0.081	0.017
	3.376	0.129	0.023
	6.441	0.174	0.014
	8.688	0.129	0.007
	10.634	0.101	0.008
	12.892	0.088	0.006
	16.397	0.074	0.009
	20.995	0.056	0.009

## Sheet: WT-R113S
	Force (pN)	Mean Lifetime (S)	SEM
	1.999	0.081	0.01
	4.131	0.107	0.011
	7.337	0.122	0.014
	9.596	0.103	0.011
	12	0.087	0.008
	14.378	0.074	0.01
	17.815	0.068	0.009

## Sheet: WT-R125S
	Force (pN)	Mean Lifetime (S)	SEM
	1.694	0.078	0.011
	3.231	0.108	0.011
	5.892	0.121	0.011
	9.604	0.103	0.009
	13.016	0.09	0.008
	16.325	0.077	0.011
	19.856	0.056	0.016

## Sheet: WT-R113S R125S
	Force (pN)	Mean Lifetime (S)	SEM
	1.351	0.047	0.01
	3.063	0.076	0.008
	6.201	0.095	0.01
	8.58	0.087	0.007
	11.228	0.076	0.007
	14.279	0.063	0.009
	17.389	0.04	0.009
