# Supplementary material for: Mechanical force regulates the inhibitory function of PD-1
Source: EMBO Rep. 2026 Feb 25;27(7):1789–812. doi: 10.1038/s44319-026-00715-6 (PMC13076993; doi:10.1038/s44319-026-00715-6)
Supplement: Supplementary file 4 — Source data Fig. 2 [file 44319_2026_715_MOESM4_ESM.zip › Figure 2/Figure 2E.xlsx]

## Sheet: WT-R113E R125E
	Force (pN)	Mean Lifetime (S)	SEM
	1.753	0.055	0.02
	2.942	0.074	0.02
	6.609	0.1	0.012
	9.512	0.092	0.009
	11.939	0.074	0.01
	14.397	0.049	0.01
	17.335	0.023	0.01

## Sheet: E136R-WT
	Force (pN)	Mean Lifetime (S)	SEM
	2.317	0.065	0.008
	5.004	0.08	0.007
	7.923	0.087	0.005
	10.187	0.071	0.005
	12.344	0.059	0.005
	14.552	0.052	0.007
	17.457	0.043	0.009

## Sheet: E136R-R113E R125E
	Force (pN)	Mean Lifetime (S)	SEM
	1.857	0.051	0.009
	3.681	0.084	0.008
	6.669	0.115	0.007
	9.242	0.101	0.005
	11.852	0.084	0.006
	14.292	0.06	0.007
	17.983	0.042	0.007
