# Supplementary material for: Mechanical force regulates the inhibitory function of PD-1
Source: EMBO Rep. 2026 Feb 25;27(7):1789–812. doi: 10.1038/s44319-026-00715-6 (PMC13076993; doi:10.1038/s44319-026-00715-6)
Supplement: Supplementary file 4 — Source data Fig. 2 [file 44319_2026_715_MOESM4_ESM.zip › Figure 2/Figure 2F.xlsx]

## Sheet: Sheet1
SA	SA-α-CD3	WT	R113S	R125S	R113E/R125E
5.93956	61.8964	-2.59144	8.52716	20.387	21.1282
8.16328	54.484	6.30344	12.9746	9.2684	17.422
7.42204	53.0016	-1.8502	-0.36772	10.7509	15.9396
