# Supplementary material for: Mechanical force regulates the inhibitory function of PD-1
Source: EMBO Rep. 2026 Feb 25;27(7):1789–812. doi: 10.1038/s44319-026-00715-6 (PMC13076993; doi:10.1038/s44319-026-00715-6)
Supplement: Supplementary file 4 — Source data Fig. 2 [file 44319_2026_715_MOESM4_ESM.zip › Figure 2/Figure 2H.xlsx]

## Sheet: State I
average	sd
29.0186	8.87647
31.9802	8.77951
32.3608	9.25033
33.3486	8.48375
34.6677	6.82052
17.5766	14.7225
32.5945	7.59811
36.3418	5.64948
36.6818	6.83779
38.2783	6.18042

## Sheet: State II
average	sd
24.7732	10.1909
31.9636	9.18905
42.7215	5.42012
40.5748	4.62634
36.1927	6.95563
24.8926	8.70272
26.4298	9.63672
36.1564	9.7312
30.9666	10.7034
40.0919	4.55018
