# Supplementary material for: Mechanical force regulates the inhibitory function of PD-1
Source: EMBO Rep. 2026 Feb 25;27(7):1789–812. doi: 10.1038/s44319-026-00715-6 (PMC13076993; doi:10.1038/s44319-026-00715-6)
Supplement: Supplementary file 4 — Source data Fig. 2 [file 44319_2026_715_MOESM4_ESM.zip › Figure 2/Figure 2I.xlsx]

## Sheet: State I
average	sd
44.9175	11.0423
50.3351	8.85229
52.0087	10.8421
54.9254	12.0264
55.8045	9.2096
35.1635	21.9528
52.3576	10.3622
56.4285	7.35436
56.2918	7.97739
55.3756	12.6953

## Sheet: State II
average	sd
53.3524	13.0438
80.1299	13.617
97.6966	13.5507
93.119	6.20601
91.8441	7.8468
44.2983	10.0023
74.7001	10.5853
77.8706	28.1912
42.4723	11.5867
86.4602	6.57198
