# Supplementary material for: Mechanical force regulates the inhibitory function of PD-1
Source: EMBO Rep. 2026 Feb 25;27(7):1789–812. doi: 10.1038/s44319-026-00715-6 (PMC13076993; doi:10.1038/s44319-026-00715-6)
Supplement: Supplementary file 4 — Source data Fig. 2 [file 44319_2026_715_MOESM4_ESM.zip › Figure 2/Figure 2J.xlsx]

## Sheet: WT-WT
Force (pN)	Mean Lifetime (S)	sem
1.676	0.081	0.017
3.376	0.129	0.023
6.441	0.174	0.014
8.688	0.129	0.007
10.634	0.101	0.008
12.892	0.088	0.006
16.397	0.074	0.009
20.995	0.056	0.009

## Sheet: L128A-WT
Force (pN)	Mean Lifetime (S)	sem
2.27	0.074	0.01
4.554	0.084	0.012
7.384	0.095	0.012
9.303	0.088	0.01
11.616	0.08	0.006
14.627	0.073	0.009
17.681	0.062	0.018

## Sheet: WT-I54A
Force (pN)	Mean Lifetime (S)	sem
2.292	0.062	0.009
3.852	0.086	0.008
6.82	0.121	0.01
9.616	0.095	0.008
12.049	0.081	0.008
14.609	0.059	0.01
18.174	0.021	0.006
