# Supplementary material for: Mechanical force regulates the inhibitory function of PD-1
Source: EMBO Rep. 2026 Feb 25;27(7):1789–812. doi: 10.1038/s44319-026-00715-6 (PMC13076993; doi:10.1038/s44319-026-00715-6)
Supplement: Supplementary file 4 — Source data Fig. 2 [file 44319_2026_715_MOESM4_ESM.zip › Figure 2/Figure 2K.xlsx]

## Sheet: WT-WT
Force (pN)	Mean Lifetime (S)	sem
1.676	0.081	0.017
3.376	0.129	0.023
6.441	0.174	0.014
8.688	0.129	0.007
10.634	0.101	0.008
12.892	0.088	0.006
16.397	0.074	0.009
20.995	0.056	0.009

## Sheet: WT-Q66A
Force (pN)	Mean Lifetime (S)	sem
2.333	0.052	0.011
4.828	0.065	0.008
7.276	0.074	0.008
8.788	0.064	0.008
11.58	0.051	0.004
16.137	0.037	0.005
18.939	0.026	0.006

## Sheet: WT-K75A
Force (pN)	Mean Lifetime (S)	sem
2.014	0.059	0.01
3.7	0.085	0.008
6.23	0.094	0.011
8.772	0.099	0.014
11.196	0.079	0.011
13.969	0.061	0.008
17.333	0.049	0.013
