# Supplementary material for: Mechanical force regulates the inhibitory function of PD-1
Source: EMBO Rep. 2026 Feb 25;27(7):1789–812. doi: 10.1038/s44319-026-00715-6 (PMC13076993; doi:10.1038/s44319-026-00715-6)
Supplement: Supplementary file 4 — Source data Fig. 2 [file 44319_2026_715_MOESM4_ESM.zip › Figure 2/Figure 2L.xlsx]

## Sheet: Sheet1
SA	SA-α-CD3	WT	I54A	Q66A	K75A
3.878	53.994	0.1626	47.9766	35.953	19.2268
6.5524	63.3544	7.192	33.936	39.6592	24.5756
5.8838	60.0114	0.8312	27.25	21.8695	19.2268
