# Supplementary material for: Mechanical force regulates the inhibitory function of PD-1
Source: EMBO Rep. 2026 Feb 25;27(7):1789–812. doi: 10.1038/s44319-026-00715-6 (PMC13076993; doi:10.1038/s44319-026-00715-6)
Supplement: Supplementary file 5 — Source data Fig. 3 [file 44319_2026_715_MOESM5_ESM.zip]

Archive with 8 entries (7 files):
- Figure 3/
- Figure 3/Figure 3A.xlsx
- Figure 3/Figure 3B.xlsx
- Figure 3/Figure 3C.eps
- Figure 3/Figure 3D.xlsx
- Figure 3/Figure 3E.xlsx
- Figure 3/Figure 3F.xlsx
- Figure 3/Figure 3G.xlsx
