# Supplementary material for: Mechanical force regulates the inhibitory function of PD-1
Source: EMBO Rep. 2026 Feb 25;27(7):1789–812. doi: 10.1038/s44319-026-00715-6 (PMC13076993; doi:10.1038/s44319-026-00715-6)
Supplement: Supplementary file 5 — Source data Fig. 3 [file 44319_2026_715_MOESM5_ESM.zip › Figure 3/Figure 3A.xlsx]

## Sheet: Sheet1
Force (pN)	Mean Lifetime (S)	sem
1.676	0.081	0.017
3.376	0.129	0.023
6.441	0.174	0.014
8.688	0.129	0.007
10.634	0.101	0.008
12.892	0.088	0.006
16.397	0.074	0.009
20.995	0.056	0.009

## Sheet: Sheet2
Force (pN)	Mean Lifetime (S)	sem
1.74	0.064	0.014
2.658	0.08	0.012
4.258	0.112	0.01
8.114	0.079	0.005
12.198	0.069	0.012
15.037	0.056	0.013
18.412	0.047	0.009
