# Supplementary material for: Mechanical force regulates the inhibitory function of PD-1
Source: EMBO Rep. 2026 Feb 25;27(7):1789–812. doi: 10.1038/s44319-026-00715-6 (PMC13076993; doi:10.1038/s44319-026-00715-6)
Supplement: Supplementary file 5 — Source data Fig. 3 [file 44319_2026_715_MOESM5_ESM.zip › Figure 3/Figure 3B.xlsx]

## Sheet: Sheet1
	Mean IL-2 Secretion (pg/ml)	sem
SA	5.3372	0.99215
SA-α-CD3	75.2491	4.99371
CO-L1	5.07437	1.89527
CO-L2	31.2256	5.94128
