# Supplementary material for: Mechanical force regulates the inhibitory function of PD-1
Source: EMBO Rep. 2026 Feb 25;27(7):1789–812. doi: 10.1038/s44319-026-00715-6 (PMC13076993; doi:10.1038/s44319-026-00715-6)
Supplement: Supplementary file 5 — Source data Fig. 3 [file 44319_2026_715_MOESM5_ESM.zip › Figure 3/Figure 3D.xlsx]

## Sheet: Sheet1
Time	Angle
0	82.86
0.02	84.04
0.04	84.29
0.06	82.86
0.08	85.67
0.1	84.31
0.12	85.69
0.14	85.46
0.16	83.24
0.18	84.82
0.2	84.04
0.22	85.8
0.24	86.87
0.26	85.16
0.28	83.7
0.3	83.6
0.32	82.73
0.34	82.25
0.36	84.57
0.38	83.11
0.4	82.81
0.42	84.19
0.44	82.61
0.46	83.38
0.48	81.67
0.5	83.05
0.52	84.45
0.54	84.61
0.56	85.89
0.58	82.03
0.6	80.76
0.62	82.09
0.64	85.62
0.66	84.3
0.68	81.17
0.7	83.3
0.72	81.29
0.74	83.4
0.76	85.39
0.78	83.51
0.8	85.59
0.82	85.18
0.84	88.21
0.86	84.18
0.88	82.01
0.9	83.05
0.92	84.9
0.94	81.12
0.96	81.47
0.98	79.37
1	82.22
1.02	83.24
1.04	83.78
1.06	83.19
1.08	84.68
1.1	83.32
1.12	83.03
1.14	82.92
1.16	83.7
1.18	86.15
1.2	83.91
1.22	86.06
1.24	82.71
1.26	83.4
1.28	87.76
1.3	84.52
1.32	85.17
1.34	85.72
1.36	88
1.38	84.68
1.4	83.01
1.42	81.7
1.44	84.7
1.46	83.79
1.48	81.95
1.5	81.38
1.52	79.9
1.54	86.57
1.56	86.78
1.58	90.72
1.6	91.07
1.62	89.79
1.64	89.04
1.66	85.04
1.68	85.17
1.7	87.63
1.72	86.69
1.74	83.95
1.76	83
1.78	86.88
1.8	84.7
1.82	83.62
1.84	81.57
1.86	81.95
1.88	85.21
1.9	83.63
1.92	80.81
1.94	79.36
1.96	83.05
1.98	82.35
2	85.18
2.02	84.46
2.04	82.44
2.06	82.74
2.08	82.31
2.1	84.27
2.12	85.21
2.14	87.89
2.16	83.2
2.18	84.78
2.2	83.62
2.22	81.95
2.24	83.14
2.26	83.52
2.28	85.44
2.3	84.03
2.32	83.02
2.34	86.2
2.36	83.21
2.38	80.24
2.4	83.63
2.42	82.26
2.44	81.74
2.46	83.95
2.48	84.65
2.5	82.74
2.52	80.95
2.54	80.15
2.56	83.39
2.58	82
2.6	84.01
2.62	82.92
2.64	80.94
2.66	79.7
2.68	77.91
2.7	77
2.72	77.66
2.74	81.04
2.76	80.51
2.78	80.75
2.8	79.57
2.82	79.46
2.84	79.15
2.86	78.96
2.88	80.68
2.9	78.91
2.92	78.6
2.94	77.73
2.96	76.12
2.98	79.89
3	78.64
3.02	76.85
3.04	77.33
3.06	77.23
3.08	79.27
3.1	80.73
3.12	78.58
3.14	78.07
3.16	80.06
3.18	84.38
3.2	82.95
3.22	86.88
3.24	86.48
3.26	84.81
3.28	84.43
3.3	82.91
3.32	83.27
3.34	85.41
3.36	85.92
3.38	84.58
3.4	81.04
3.42	84.51
3.44	84.63
3.46	86.87
3.48	87.41
3.5	89.91
3.52	90.9
3.54	87.87
3.56	89.06
3.58	89.52
3.6	88.75
3.62	89.83
3.64	87.64
3.66	89.57
3.68	89.94
3.7	91.23
3.72	85.04
3.74	84.12
3.76	85.57
3.78	82.42
3.8	84.04
3.82	85.82
3.84	85.65
3.86	84.14
3.88	83.67
3.9	83.1
3.92	86.32
3.94	85.8
3.96	87.02
3.98	88.67
4	89.84
4.02	86.42
4.04	88.44
4.06	86.63
4.08	84.57
4.1	86.35
4.12	84.46
4.14	86.44
4.16	86.62
4.18	87.67
4.2	90.5
4.22	89.94
4.24	89.29
4.26	94.27
4.28	91.13
4.3	89.45
4.32	87.86
4.34	88.74
4.36	85.75
4.38	87.99
4.4	86.98
4.42	81.69
4.44	83.11
4.46	85.67
4.48	88.09
4.5	85.78
4.52	86.48
4.54	84.88
4.56	84.23
4.58	85.64
4.6	87.22
4.62	83.68
4.64	80.03
4.66	83.76
4.68	84.21
4.7	83.57
4.72	85.25
4.74	85.83
4.76	85.42
4.78	88.76
4.8	87.3
4.82	82.87
4.84	85.11
4.86	84.68
4.88	87.62
4.9	86.36
4.92	88.67
4.94	87.62
4.96	87.19
4.98	83.02
5	83.77
5.02	83.99
5.04	82.36
5.06	84.04
5.08	87.19
5.1	83.87
5.12	86.14
5.14	85.5
5.16	83.63
5.18	88.06
5.2	87.07
5.22	87.61
5.24	86.39
5.26	88.33
5.28	88.82
5.3	88.26
5.32	87.19
5.34	81.19
5.36	83.92
5.38	87.23
5.4	85.1
5.42	85.44
5.44	85.97
5.46	86.32
5.48	88.73
5.5	89.95
5.52	90.26
5.54	87.82
5.56	88.15
5.58	88.29
5.6	89.25
5.62	84.78
5.64	89.25
5.66	87.79
5.68	88.73
5.7	88.77
5.72	88.87
5.74	87.21
5.76	87.48
5.78	84.23
5.8	86.34
5.82	85.36
5.84	85.61
5.86	84.26
5.88	82.91
5.9	80.73
5.92	80.47
5.94	79.64
5.96	82.26
5.98	82.17
6	84.32
6.02	86.09
6.04	83.41
6.06	83.14
6.08	85.12
6.1	83.07
6.12	84.43
6.14	81.86
6.16	81.77
6.18	83.72
6.2	82.94
6.22	85
6.24	88.54
6.26	87.81
6.28	86.65
6.3	88.4
6.32	89.51
6.34	90.48
6.36	89.25
6.38	89.56
6.4	86.88
6.42	88.55
6.44	88.87
6.46	86.46
6.48	86.77
6.5	85.48
6.52	84.19
6.54	85.49
6.56	85.07
6.58	84.75
6.6	83.39
6.62	85.79
6.64	86.47
6.66	87.89
6.68	82.53
6.7	80.93
6.72	85.3
6.74	85.11
6.76	83.77
6.78	83.9
6.8	84.41
6.82	84.89
6.84	86.38
6.86	84.35
6.88	87.31
6.9	87.43
6.92	88.78
6.94	88.22
6.96	88.27
6.98	87.42
7	90.5
7.02	89.91
7.04	89.93
7.06	88.38
7.08	88.59
7.1	88.45
7.12	89.05
7.14	91.26
7.16	90.34
7.18	89.71
7.2	89.57
7.22	85.4
7.24	85.53
7.26	88.8
7.28	85.16
7.3	87.88
7.32	87.6
7.34	89.31
7.36	85.24
7.38	88.7
7.4	89.8
7.42	90.9
7.44	86.29
7.46	87.31
7.48	88.32
7.5	89.62
7.52	89.89
7.54	88.72
7.56	85.84
7.58	85.67
7.6	82.68
7.62	85.84
7.64	84.27
7.66	84.2
7.68	84.58
7.7	86.39
7.72	86.09
7.74	83.18
7.76	85.96
7.78	86.11
7.8	89.81
7.82	87.34
7.84	86.84
7.86	87.59
7.88	86.21
7.9	84.96
7.92	85.3
7.94	84.95
7.96	84.95
7.98	85.65
8	88.08
8.02	88.76
8.04	86.11
8.06	89.08
8.08	84.62
8.1	85.47
8.12	81.51
8.14	85.33
8.16	82.37
8.18	83.84
8.2	84.69
8.22	85.81
8.24	87.81
8.26	85.47
8.28	84.49
8.3	81.42
8.32	84.98
8.34	88.86
8.36	88.33
8.38	86.64
8.4	87.78
8.42	85.66
8.44	86.96
8.46	87.14
8.48	84.94
8.5	87.81
8.52	87.9
8.54	87.18
8.56	89.41
8.58	88.23
8.6	87.57
8.62	87.66
8.64	87.71
8.66	89.03
8.68	87.48
8.7	85.06
8.72	86.28
8.74	85.12
8.76	87.71
8.78	85.11
8.8	84.52
8.82	85.17
8.84	84.33
8.86	87.51
8.88	86.21
8.9	89.61
8.92	87.18
8.94	86.68
8.96	85.78
8.98	85.78
9	86.95
9.02	86.11
9.04	84.91
9.06	87.16
9.08	87.43
9.1	90.67
9.12	90.22
9.14	89.37
9.16	88.42
9.18	84.74
9.2	81.09
9.22	84.88
9.24	85.28
9.26	87.63
9.28	87.51
9.3	89.14
9.32	89.32
9.34	87.33
9.36	85.62
9.38	86.3
9.4	87.73
9.42	88.29
9.44	89.63
9.46	88.87
9.48	89.39
9.5	91.44
9.52	90.36
9.54	90.56
9.56	90.71
9.58	89.75
9.6	85.64
9.62	85.66
9.64	84.83
9.66	88.07
9.68	87.62
9.7	86.73
9.72	89.34
9.74	88.04
9.76	86.11
9.78	87.67
9.8	90.17
9.82	88.12
9.84	90.53
9.86	89.9
9.88	88.48
9.9	92.33
9.92	91.89
9.94	90.3
9.96	90.31
9.98	90.39
10	91.15
10.02	90.03
10.04	91.81
10.06	89.77
10.08	92.32
10.1	91.8
10.12	90.9
10.14	89.08
10.16	88.93
10.18	92.62
10.2	90.34
10.22	90.8
10.24	90.49
10.26	87.53
10.28	87.31
10.3	88.85
10.32	89.47
10.34	91.98
10.36	94.06
10.38	91.77
10.4	88.42
10.42	90.37
10.44	90.58
10.46	88.35
10.48	88.48
10.5	82.99
10.52	84.97
10.54	86.48
10.56	86.31
10.58	88.15
10.6	89.75
10.62	87.04
10.64	90.31
10.66	92.66
10.68	90.29
10.7	89.99
10.72	92.45
10.74	91.42
10.76	90.21
10.78	90.68
10.8	88.04
10.82	88.23
10.84	85.92
10.86	86.68
10.88	87.96
10.9	89.76
10.92	90.14
10.94	90.97
10.96	91.41
10.98	89.1
11	93.07
11.02	91.46
11.04	89.63
11.06	92.35
11.08	90.74
11.1	90.72
11.12	90.84
11.14	92.38
11.16	92.34
11.18	86.8
11.2	87.71
11.22	89.54
11.24	95.1
11.26	96.23
11.28	94.55
11.3	92.16
11.32	92.96
11.34	91.8
11.36	95.07
11.38	92.23
11.4	89.23
11.42	89.28
11.44	91.82
11.46	88.79
11.48	88.4
11.5	93.32
11.52	89.58
11.54	89.65
11.56	91.57
11.58	90.96
11.6	90.65
11.62	91.25
11.64	91.04
11.66	93.13
11.68	89.99
11.7	89.68
11.72	89.54
11.74	91.56
11.76	91.25
11.78	90.29
11.8	91.15
11.82	89.26
11.84	89.63
11.86	90.26
11.88	89.01
11.9	88.93
11.92	91.12
11.94	91.43
11.96	90.04
11.98	92.19
12	89.56
12.02	90.57
12.04	94.24
12.06	93.63
12.08	92.09
12.1	90.83
12.12	91.9
12.14	92.21
12.16	92.23
12.18	90.23
12.2	88.07
12.22	88.49
12.24	89.17
12.26	86.06
12.28	87.42
12.3	87.7
12.32	89.89
12.34	89.24
12.36	90.96
12.38	91.47
12.4	89.48
12.42	91.39
12.44	95.28
12.46	88.94
12.48	90.42
12.5	90.52
12.52	90.9
12.54	93.27
12.56	93.48
12.58	83.64
12.6	89.85
12.62	91.57
12.64	91.16
12.66	90.98
12.68	91.23
12.7	90.63
12.72	92.61
12.74	94.12
12.76	92.96
12.78	91.46
12.8	93.77
12.82	89.07
12.84	91.34
12.86	90.09
12.88	90.3
12.9	91.52
12.92	91.86
12.94	92.99
12.96	87.84
12.98	88.53
13	85.52
13.02	89.82
13.04	88.5
13.06	92.06
13.08	90.41
13.1	91.59
13.12	91.19
13.14	93.15
13.16	91.81
13.18	91.07
13.2	93.41
13.22	93.51
13.24	91.94
13.26	91.02
13.28	94.11
13.3	92.5
13.32	93.18
13.34	93.82
13.36	91.58
13.38	94.14
13.4	90.47
13.42	94.12
13.44	91.82
13.46	93.74
13.48	94.03
13.5	92.48
13.52	96.39
13.54	90.03
13.56	92.88
13.58	92.45
13.6	88.29
13.62	88.69
13.64	91.52
13.66	91.36
13.68	91.67
13.7	91.58
13.72	89.6
13.74	90.78
13.76	90.97
13.78	90.71
13.8	91.06
13.82	89.15
13.84	90.25
13.86	91.01
13.88	93.79
13.9	92.57
13.92	93.96
13.94	92.25
13.96	91.86
13.98	92.89
14	91.75
14.02	92.56
14.04	93.28
14.06	92.95
14.08	91.18
14.1	94.61
14.12	94.65
14.14	89.97
14.16	88.83
14.18	91.29
14.2	92.18
14.22	91.16
14.24	90.56
14.26	91.58
14.28	93.57
14.3	91.63
14.32	90.11
14.34	94.17
14.36	94.35
14.38	92.6
14.4	92.12
14.42	91.21
14.44	90.5
14.46	89.79
14.48	91.78
14.5	94.44
14.52	91.35
14.54	91.76
14.56	92.22
14.58	94.16
14.6	93.42
14.62	91.83
14.64	92.67
14.66	93.24
14.68	93.05
14.7	92.84
14.72	92.44
14.74	92.7
14.76	92.7
14.78	93.06
14.8	90.62
14.82	89.11
14.84	89.6
14.86	92.9
14.88	90.64
14.9	92.68
14.92	94.23
14.94	92
14.96	89.7
14.98	91.27
15	89.09
15.02	86.86
15.04	91.67
15.06	90.54
15.08	88.73
15.1	93.44
15.12	92.48
15.14	91.31
15.16	90.54
15.18	90.34
15.2	87.76
15.22	89.89
15.24	91.01
15.26	91
15.28	90.09
15.3	89.71
15.32	90.37
15.34	88.72
15.36	88.52
15.38	90.06
15.4	88.33
15.42	91.32
15.44	91.66
15.46	91.21
15.48	94.16
15.5	90.73
15.52	88.41
15.54	89.83
15.56	91.26
15.58	90.02
15.6	87.91
15.62	90.38
15.64	86.37
15.66	86.95
15.68	90.28
15.7	89.28
15.72	87.61
15.74	89.93
15.76	90.22
15.78	90.72
15.8	89.11
15.82	88.03
15.84	93.05
15.86	91.39
15.88	92.3
15.9	88.19
15.92	84.3
15.94	82.32
15.96	83.96
15.98	85.64
16	83.81
16.02	85.33
16.04	88.93
16.06	86.29
16.08	88.91
16.1	85.13
16.12	88.32
16.14	89.87
16.16	90.46
16.18	87.4
16.2	87.8
16.22	88.66
16.24	89.24
16.26	86.23
16.28	86.81
16.3	87.03
16.32	85.09
16.34	86.78
16.36	88.02
16.38	84.86
16.4	86.03
16.42	83.21
16.44	85.99
16.46	87.05
16.48	84.27
16.5	83.09
16.52	88.3
16.54	86.9
16.56	89.51
16.58	92.46
16.6	89.01
16.62	89.75
16.64	89
16.66	92.63
16.68	88.52
16.7	87.97
16.72	90.63
16.74	90.27
16.76	89.58
16.78	90.61
16.8	88.39
16.82	88.42
16.84	87.87
16.86	89.95
16.88	89.02
16.9	91.48
16.92	92.48
16.94	91.28
16.96	87.17
16.98	88.71
17	89.91
17.02	88.61
17.04	89.03
17.06	91.74
17.08	87.29
17.1	90.59
17.12	91.03
17.14	89.43
17.16	93.13
17.18	93.66
17.2	93.46
17.22	90.89
17.24	94.73
17.26	91.23
17.28	91.36
17.3	88.05
17.32	92.45
17.34	89.4
17.36	92.72
17.38	92.1
17.4	92.65
17.42	91.96
17.44	91.1
17.46	92.44
17.48	91.83
17.5	91.24
17.52	95.93
17.54	94.56
17.56	94.83
17.58	94.01
17.6	93.27
17.62	93.36
17.64	96.45
17.66	95.33
17.68	94.72
17.7	92.32
17.72	94.74
17.74	97.34
17.76	95.76
17.78	95.87
17.8	93.12
17.82	93.19
17.84	95.12
17.86	96.67
17.88	95.45
17.9	97
17.92	95.24
17.94	96.24
17.96	96.44
17.98	96.83
18	96.2
18.02	93.04
18.04	96.68
18.06	97.24
18.08	93.56
18.1	93.97
18.12	91.94
18.14	96.21
18.16	92.57
18.18	93.79
18.2	92.43
18.22	94.34
18.24	93.33
18.26	93.46
18.28	93.91
18.3	93.84
18.32	95.07
18.34	94.6
18.36	95.01
18.38	95.18
18.4	91.1
18.42	91.82
18.44	94.58
18.46	95.25
18.48	95
18.5	96.97
18.52	97.32
18.54	92.66
18.56	98.76
18.58	96.38
18.6	93.25
18.62	94.54
18.64	95.5
18.66	96.06
18.68	95.83
18.7	96.24
18.72	95.82
18.74	97.74
18.76	98.39
18.78	98.43
18.8	97.06
18.82	94.97
18.84	96.28
18.86	98.11
18.88	97.59
18.9	97.32
18.92	96.76
18.94	98.61
18.96	99.46
18.98	101.84
19	100.83
19.02	99.29
19.04	99.78
19.06	96.32
19.08	99.03
19.1	95.15
19.12	94.26
19.14	97.24
19.16	95.84
19.18	98.87
19.2	97.31
19.22	97.74
19.24	97.87
19.26	98.57
19.28	100.65
19.3	99.73
19.32	99.81
19.34	99.77
19.36	97.56
19.38	96.87
19.4	99.34
19.42	98.09
19.44	95.8
19.46	94.2
19.48	96.16
19.5	96.83
19.52	95.7
19.54	97.79
19.56	97.84
19.58	94.68
19.6	96.67
19.62	93.86
19.64	95.61
19.66	94.56
19.68	93.37
19.7	95.09
19.72	97.4
19.74	97.27
19.76	96.1
19.78	94.27
19.8	92.59
19.82	95.54
19.84	94.49
19.86	94.89
19.88	97.13
19.9	96.53
19.92	98.4
19.94	94.81
19.96	95.5
19.98	94.66
20	96.5
20.02	97.16
20.04	95.99
20.06	95.32
20.08	94.93
20.1	93.98
20.12	93.64
20.14	94.78
20.16	93.51
20.18	92.96
20.2	89.83
20.22	91.74
20.24	93.96
20.26	88.93
20.28	90.39
20.3	88.71
20.32	94.07
20.34	88.51
20.36	87.27
20.38	91.94
20.4	90.71
20.42	88.39
20.44	92.57
20.46	93.27
20.48	93.87
20.5	95.22
20.52	94.72
20.54	92.11
20.56	94.27
20.58	95.41
20.6	91.62
20.62	92.36
20.64	94.47
20.66	95.27
20.68	95.86
20.7	97.27
20.72	97.03
20.74	93.11
20.76	95.84
20.78	94.68
20.8	93.35
20.82	92.46
20.84	93.27
20.86	89.88
20.88	91.95
20.9	93.8
20.92	92.17
20.94	91.34
20.96	94.35
20.98	91.86
21	94.56
21.02	93.93
21.04	90.9
21.06	94.08
21.08	93.5
21.1	93.3
21.12	93.64
21.14	94.35
21.16	97.57
21.18	94.18
21.2	97.67
21.22	93.91
21.24	90.57
21.26	91.22
21.28	90.85
21.3	90.28
21.32	89.97
21.34	91.38
21.36	90.85
21.38	91.56
21.4	93.33
21.42	93.75
21.44	93.83
21.46	93.81
21.48	93.6
21.5	92.29
21.52	93.76
21.54	93.64
21.56	94.92
21.58	95.22
21.6	94.24
21.62	93.76
21.64	94.61
21.66	93.8
21.68	96.11
21.7	94.5
21.72	94.98
21.74	95.78
21.76	93.02
21.78	94.43
21.8	95.81
21.82	96.2
21.84	96.68
21.86	98.14
21.88	95.99
21.9	93.78
21.92	96.42
21.94	97.49
21.96	97.31
21.98	95.98
22	93.97
22.02	96.71
22.04	94.54
22.06	92.78
22.08	94.54
22.1	94.76
22.12	96.12
22.14	93.41
22.16	93.33
22.18	92.82
22.2	94.42
22.22	92.02
22.24	90.63
22.26	91.83
22.28	91.56
22.3	91.58
22.32	93.09
22.34	93.8
22.36	93.63
22.38	95.14
22.4	93.31
22.42	94.48
22.44	97.12
22.46	95.04
22.48	93.89
22.5	97.7
22.52	97.77
22.54	95.95
22.56	97.01
22.58	95.25
22.6	97.19
22.62	96.8
22.64	98.93
22.66	97.21
22.68	96.15
22.7	99.01
22.72	100.57
22.74	101.54
22.76	96.21
22.78	99.26
22.8	99.34
22.82	99.9
22.84	100.49
22.86	99.45
22.88	99.67
22.9	101.81
22.92	101.88
22.94	100.18
22.96	101.11
22.98	102
23	99.9
23.02	99.74
23.04	99.57
23.06	99.75
23.08	100.64
23.1	100.4
23.12	100.92
23.14	101.61
23.16	100.36
23.18	100.45
23.2	100.73
23.22	100.59
23.24	102.37
23.26	101.86
23.28	101.35
23.3	100.17
23.32	98.75
23.34	102.46
23.36	99.2
23.38	101.29
23.4	100.1
23.42	99.11
23.44	101.69
23.46	100.38
23.48	100.8
23.5	98.8
23.52	100.33
23.54	101.28
23.56	98.21
23.58	98.68
23.6	99.26
23.62	100.54
23.64	100.48
23.66	105.59
23.68	100.93
23.7	100.67
23.72	101.93
23.74	101.95
23.76	107.29
23.78	107
23.8	108.2
23.82	108.17
23.84	107.93
23.86	106.79
23.88	103.83
23.9	103.17
23.92	103.56
23.94	105.08
23.96	105.68
23.98	103.76
24	103.23
24.02	103.52
24.04	105.91
24.06	105.49
24.08	102.67
24.1	101.01
24.12	102.43
24.14	99.97
24.16	102.8
24.18	101.41
24.2	104.25
24.22	101.95
24.24	104.37
24.26	102.98
24.28	105.73
24.3	104.95
24.32	103.5
24.34	104.1
24.36	103.92
24.38	99.98
24.4	99.09
24.42	97.11
24.44	102.71
24.46	99.81
24.48	103.43
24.5	102.11
24.52	102.67
24.54	101.21
24.56	104.04
24.58	100.72
24.6	101.76
24.62	101.61
24.64	101.78
24.66	100.51
24.68	103.2
24.7	102.02
24.72	97.36
24.74	100.92
24.76	99.61
24.78	103.22
24.8	102.45
24.82	100.55
24.84	101.92
24.86	101.14
24.88	99.79
24.9	102.48
24.92	100.85
24.94	100.45
24.96	98.31
24.98	101.28
25	98.36
25.02	101.82
25.04	101.14
25.06	103.29
25.08	104.55
25.1	103.23
25.12	100.54
25.14	99.28
25.16	99.32
25.18	102.69
25.2	102.7
25.22	104.57
25.24	102.71
25.26	99.46
25.28	97.67
25.3	100.58
25.32	99.8
25.34	98.28
25.36	99
25.38	101.82
25.4	102.11
25.42	105.81
25.44	104
25.46	102.15
25.48	101
25.5	99.03
25.52	97.65
25.54	98.7
25.56	98.99
25.58	101.33
25.6	102.74
25.62	101.71
25.64	101.02
25.66	99.94
25.68	102.81
25.7	103.01
25.72	101.14
25.74	100.61
25.76	102.85
25.78	101.08
25.8	99.53
25.82	101.8
25.84	102.27
25.86	100.07
25.88	102.85
25.9	103.17
25.92	101.39
25.94	103.07
25.96	102.46
25.98	101.31
26	103.58
26.02	102.7
26.04	105.16
26.06	103.08
26.08	101.05
26.1	101.54
26.12	100.06
26.14	101.14
26.16	101.94
26.18	101.73
26.2	101.48
26.22	104.25
26.24	105.31
26.26	105.53
26.28	107.02
26.3	105.36
26.32	106.94
26.34	106.51
26.36	105.31
26.38	102.8
26.4	101.59
26.42	102.58
26.44	100.48
26.46	100.74
26.48	100.94
26.5	98.95
26.52	100.37
26.54	99.99
26.56	98.78
26.58	100.34
26.6	102.55
26.62	102.36
26.64	102.62
26.66	102.96
26.68	104.53
26.7	106.04
26.72	105.55
26.74	102.48
26.76	104.08
26.78	105.48
26.8	105.04
26.82	103.33
26.84	104.69
26.86	101.71
26.88	99.44
26.9	100.84
26.92	101.98
26.94	101.58
26.96	104.49
26.98	105.62
27	101.4
27.02	100.07
27.04	102.46
27.06	104.4
27.08	103.32
27.1	105.08
27.12	103.78
27.14	106.55
27.16	104.23
27.18	106.9
27.2	111.17
27.22	109
27.24	108.37
27.26	106.3
27.28	104.77
27.3	107.15
27.32	106.58
27.34	106.96
27.36	104.65
27.38	103.82
27.4	104.74
27.42	107.52
27.44	104.17
27.46	107.62
27.48	107.06
27.5	108.87
27.52	109.17
27.54	105.31
27.56	108.69
27.58	104.81
27.6	102.34
27.62	106.27
27.64	110.66
27.66	107.35
27.68	104.76
27.7	102.47
27.72	100.91
27.74	101.42
27.76	104.25
27.78	104.55
27.8	101.82
27.82	104.37
27.84	106.12
27.86	106.11
27.88	106.03
27.9	105.88
27.92	106.06
27.94	104.88
27.96	106.93
27.98	108.37
28	103.74
28.02	103.44
28.04	103.54
28.06	104.66
28.08	104.49
28.1	104.39
28.12	102.72
28.14	103.45
28.16	103.23
28.18	105.91
28.2	104.09
28.22	103.5
28.24	103.47
28.26	99.9
28.28	102.68
28.3	99.09
28.32	99.69
28.34	102.16
28.36	102.38
28.38	101.54
28.4	99.57
28.42	100.55
28.44	101.81
28.46	100.48
28.48	102.77
28.5	101.48
28.52	104.68
28.54	101.87
28.56	98.55
28.58	98.12
28.6	101.05
28.62	102.3
28.64	104.43
28.66	101.94
28.68	100.06
28.7	99.08
28.72	99.4
28.74	99.84
28.76	101.72
28.78	100.97
28.8	101.07
28.82	103.09
28.84	100.02
28.86	103.81
28.88	104.6
28.9	105
28.92	107.96
28.94	104.64
28.96	103.68
28.98	103.7
29	103.4
29.02	100.76
29.04	103.93
29.06	105.69
29.08	103.04
29.1	102.14
29.12	102.64
29.14	101.32
29.16	102.43
29.18	98.07
29.2	103.81
29.22	99.59
29.24	100.75
29.26	104.83
29.28	103.81
29.3	101.78
29.32	99.09
29.34	103.19
29.36	102.01
29.38	104.64
29.4	106.05
29.42	104.13
29.44	105.6
29.46	108.53
29.48	107.7
29.5	104.67
29.52	106.01
29.54	104.01
29.56	104.19
29.58	104.53
29.6	102.05
29.62	104.4
29.64	105.47
29.66	104.03
29.68	105.88
29.7	105.04
29.72	104.28
29.74	103.07
29.76	103.31
29.78	104.32
29.8	103.84
29.82	103.34
29.84	104.09
29.86	107.37
29.88	108.56
29.9	105.79
29.92	106.45
29.94	108.27
29.96	108.25
29.98	107.4
30	105.68
30.02	105.3
30.04	108.64
30.06	110.98
30.08	105.88
30.1	105.3
30.12	105.99
30.14	102.58
30.16	103.34
30.18	102.91
30.2	104.04
30.22	99.89
30.24	100.64
30.26	103.14
30.28	104.25
30.3	102.43
30.32	103.16
30.34	107.85
30.36	105.23
30.38	104.83
30.4	104.2
30.42	103.21
30.44	102.6
30.46	101.64
30.48	103.01
30.5	101.98
30.52	104.14
30.54	102.54
30.56	101.32
30.58	101.65
30.6	100.52
30.62	101.57
30.64	103.29
30.66	100.6
30.68	102.4
30.7	105.16
30.72	102.86
30.74	102.92
30.76	100.06
30.78	98.09
30.8	100.96
30.82	96.07
30.84	99.64
30.86	100.26
30.88	97.47
30.9	98.53
30.92	100.6
30.94	102.86
30.96	100.94
30.98	99.59
31	102.52
31.02	99.99
31.04	99.75
31.06	101.25
31.08	97.56
31.1	100.17
31.12	101.33
31.14	97.43
31.16	97
31.18	95.3
31.2	98.77
31.22	97.91
31.24	100.22
31.26	99.56
31.28	98.76
31.3	102.08
31.32	101.86
31.34	99.57
31.36	98.31
31.38	97.46
31.4	100.49
31.42	99.89
31.44	100.72
31.46	100.19
31.48	98.24
31.5	98.92
31.52	94.64
31.54	95.28
31.56	97.03
31.58	100.53
31.6	95.63
31.62	100.94
31.64	101.64
31.66	99.17
31.68	101.55
31.7	104.24
31.72	99.12
31.74	100.55
31.76	101.15
31.78	100.75
31.8	100.46
31.82	97.99
31.84	97.22
31.86	101.56
31.88	99.55
31.9	99.22
31.92	93.74
31.94	99.84
31.96	96.79
31.98	99.98
32	97.42
32.02	96.07
32.04	97.32
32.06	97.9
32.08	97.7
32.1	100.19
32.12	102.37
32.14	100.13
32.16	97.57
32.18	100.32
32.2	100.35
32.22	98.33
32.24	99.01
32.26	97.09
32.28	93.45
32.3	96.6
32.32	97.67
32.34	99.21
32.36	99.99
32.38	103.47
32.4	97.2
32.42	100.2
32.44	102.06
32.46	98.92
32.48	98.2
32.5	95.26
32.52	98.25
32.54	99.3
32.56	99.09
32.58	95.67
32.6	95.74
32.62	96.37
32.64	96.3
32.66	94.16
32.68	97.37
32.7	96.62
32.72	97.98
32.74	98.19
32.76	102.22
32.78	105.36
32.8	105.67
32.82	104.73
32.84	103.28
32.86	106.8
32.88	104.97
32.9	106.05
32.92	99.74
32.94	101.72
32.96	103.24
32.98	109.16
33	105.76
33.02	104.42
33.04	100.18
33.06	104.45
33.08	103
33.1	105.31
33.12	104.15
33.14	106.89
33.16	105.74
33.18	105.23
33.2	105.59
33.22	105.37
33.24	101.07
33.26	101
33.28	104.52
33.3	101.34
33.32	100.85
33.34	104.31
33.36	104.8
33.38	101.47
33.4	104.1
33.42	105.97
33.44	107.57
33.46	107.46
33.48	106.84
33.5	106.08
33.52	103.72
33.54	105.63
33.56	108.24
33.58	110.24
33.6	106.47
33.62	105.04
33.64	103.33
33.66	106.01
33.68	104.43
33.7	104.14
33.72	105.3
33.74	104.96
33.76	106.26
33.78	109.07
33.8	106.66
33.82	105.14
33.84	107.28
33.86	104.13
33.88	101.07
33.9	97.88
33.92	100.32
33.94	97.96
33.96	100.63
33.98	97.91
34	99.46
34.02	96.36
34.04	97.68
34.06	99.99
34.08	103.4
34.1	102.76
34.12	100.28
34.14	100.28
34.16	104.91
34.18	101.91
34.2	102.35
34.22	104.09
34.24	104.52
34.26	105.81
34.28	104.92
34.3	104.44
34.32	102.46
34.34	100.73
34.36	100.75
34.38	105.99
34.4	106.86
34.42	106.5
34.44	106.12
34.46	104.83
34.48	107.06
34.5	105.73
34.52	107.4
34.54	107.72
34.56	106.34
34.58	105.95
34.6	108.58
34.62	109.57
34.64	110.92
34.66	107.69
34.68	110.5
34.7	108.08
34.72	107.37
34.74	103.3
34.76	105.7
34.78	107.44
34.8	112
34.82	114.15
34.84	114.67
34.86	114.7
34.88	119.38
34.9	121.89
34.92	117.99
34.94	120.11
34.96	123.06
34.98	122.5
35	126.98
35.02	129.45
35.04	129.41
35.06	122.87
35.08	123.12
35.1	122.35
35.12	122.55
35.14	125.63
35.16	131.32
35.18	124.1
35.2	123.06
35.22	126.44
35.24	121.75
35.26	126.84
35.28	126.17
35.3	130.71
35.32	127.88
35.34	128.03
35.36	131.41
35.38	135.02
35.4	134.56
35.42	131.39
35.44	126.93
35.46	131.69
35.48	132.64
35.5	131.14
35.52	132.7
35.54	130.02
35.56	130.01
35.58	129.05
35.6	128.73
35.62	128.39
35.64	125.92
35.66	125.96
35.68	130.97
35.7	138.23
35.72	139.59
35.74	137.7
35.76	131.74
35.78	135.89
35.8	138.6
35.82	138.29
35.84	141.19
35.86	140.53
35.88	143.26
35.9	136.29
35.92	138.25
35.94	139.17
35.96	136.88
35.98	135.74
36	139.49
36.02	139.81
36.04	134.7
36.06	135.2
36.08	137.78
36.1	134.96
36.12	136.5
36.14	138.3
36.16	141.32
36.18	144.26
36.2	139.73
36.22	139.68
36.24	143.02
36.26	141.15
36.28	142.03
36.3	139.35
36.32	139.17
36.34	139.73
36.36	139.73
36.38	134.66
36.4	139.96
36.42	141.48
36.44	135.76
36.46	139
36.48	143.29
36.5	142.13
36.52	146.38
36.54	145.97
36.56	148.59
36.58	150.61
36.6	149.43
36.62	144.27
36.64	141.49
36.66	140.66
36.68	140.21
36.7	138.28
36.72	138.3
36.74	139.47
36.76	141.5
36.78	139.97
36.8	140.45
36.82	141.58
36.84	141.56
36.86	143
36.88	145.34
36.9	139.89
36.92	142.74
36.94	144.24
36.96	143.33
36.98	139.67
37	140.76
37.02	140.32
37.04	140
37.06	147.38
37.08	147.34
37.1	150.78
37.12	151.78
37.14	152.42
37.16	152.37
37.18	150.46
37.2	147.33
37.22	151.69
37.24	150.6
37.26	150.87
37.28	151.36
37.3	152.16
37.32	154.92
37.34	153.78
37.36	154.78
37.38	146.8
37.4	146.12
37.42	149.29
37.44	149.01
37.46	147.73
37.48	148.36
37.5	146.53
37.52	146.19
37.54	145.81
37.56	144.79
37.58	140.62
37.6	148.47
37.62	145.77
37.64	148.29
37.66	147.53
37.68	148.12
37.7	149.56
37.72	149.05
37.74	148.8
37.76	151.44
37.78	156.56
37.8	153.92
37.82	148.2
37.84	152.35
37.86	156.87
37.88	152.85
37.9	151.4
37.92	152.57
37.94	151.97
37.96	153.99
37.98	151.87
38	148.82
38.02	147.55
38.04	145.97
38.06	141.31
38.08	139.9
38.1	142.32
38.12	142.47
38.14	146.67
38.16	143.43
38.18	143.53
38.2	142.72
38.22	147.24
38.24	150.11
38.26	147.55
38.28	146.31
38.3	143.09
38.32	143.09
38.34	141.03
38.36	139.02
38.38	138.72
38.4	143.87
38.42	142.21
38.44	140.56
38.46	143.06
38.48	144.47
38.5	140.85
38.52	139.21
38.54	144.91
38.56	141.73
38.58	140.13
38.6	143.67
38.62	143.55
38.64	137.1
38.66	137.44
38.68	137.23
38.7	140.29
38.72	138.67
38.74	139.13
38.76	139.76
38.78	141.69
38.8	138.39
38.82	134.32
38.84	136.71
38.86	133.75
38.88	136.49
38.9	133.45
38.92	132.7
38.94	136.99
38.96	136.52
38.98	138.09
39	135.77
39.02	139.24
39.04	137.94
39.06	136.74
39.08	138.05
39.1	135.16
39.12	135.56
39.14	140.61
39.16	141.82
39.18	139.91
39.2	135.09
39.22	131.79
39.24	132.3
39.26	137.81
39.28	133.3
39.3	132.35
39.32	134.04
39.34	130.99
39.36	135.61
39.38	137.42
39.4	138.32
39.42	140.78
39.44	138.47
39.46	134
39.48	140.56
39.5	138.49
39.52	135.11
39.54	136.29
39.56	136.23
39.58	136.46
39.6	134.02
39.62	137.87
39.64	138.85
39.66	137.88
39.68	145.18
39.7	143.41
39.72	144.68
39.74	145.86
39.76	144.31
39.78	141.02
39.8	139.07
39.82	137.73
39.84	131.93
39.86	137.42
39.88	139.98
39.9	133.52
39.92	133.62
39.94	136.09
39.96	139.36
[truncated: 302 more rows]
