# Supplementary material for: Mechanical force regulates the inhibitory function of PD-1
Source: EMBO Rep. 2026 Feb 25;27(7):1789–812. doi: 10.1038/s44319-026-00715-6 (PMC13076993; doi:10.1038/s44319-026-00715-6)
Supplement: Supplementary file 5 — Source data Fig. 3 [file 44319_2026_715_MOESM5_ESM.zip › Figure 3/Figure 3E.xlsx]

## Sheet: State I
average	sd
79.0473	3.1744
85.9199	2.80027
85.4975	3.04629
76.7388	2.60259
77.1878	2.84614
76.2394	2.83458
82.2303	3.04461
78.3601	2.49368

## Sheet: State II
average	sd
108.318	9.94931
133.851	18.6145
141.283	7.67521
141.408	11.7881
132.3	16.6863
107.555	16.5871
144.833	9.53466
139.573	6.67161
