# Supplementary material for: Mechanical force regulates the inhibitory function of PD-1
Source: EMBO Rep. 2026 Feb 25;27(7):1789–812. doi: 10.1038/s44319-026-00715-6 (PMC13076993; doi:10.1038/s44319-026-00715-6)
Supplement: Supplementary file 5 — Source data Fig. 3 [file 44319_2026_715_MOESM5_ESM.zip › Figure 3/Figure 3F.xlsx]

## Sheet: Sheet1
Time	Extension
0	48.26
0.02	47.46
0.04	48.34
0.06	48.42
0.08	49.55
0.1	48.02
0.12	49.93
0.14	49.48
0.16	48.24
0.18	48.6
0.2	48
0.22	48.84
0.24	48.29
0.26	49.31
0.28	48.19
0.3	49.32
0.32	50.16
0.34	48.89
0.36	48.93
0.38	50.68
0.4	50.49
0.42	49.72
0.44	48.39
0.46	48.79
0.48	49.26
0.5	49.73
0.52	50.44
0.54	49.33
0.56	49.52
0.58	50.62
0.6	50.59
0.62	49.65
0.64	49.25
0.66	49.29
0.68	49.27
0.7	50.21
0.72	51.39
0.74	50.49
0.76	49.82
0.78	50.32
0.8	49.91
0.82	48.83
0.84	49.82
0.86	48.11
0.88	48.61
0.9	49.26
0.92	48.01
0.94	48.93
0.96	50
0.98	49.83
1	49.58
1.02	48.89
1.04	49.11
1.06	48.68
1.08	49.27
1.1	48.75
1.12	47.96
1.14	48.63
1.16	50.14
1.18	49.36
1.2	48.3
1.22	50.19
1.24	48.61
1.26	47.36
1.28	48.62
1.3	48.63
1.32	47.5
1.34	47.08
1.36	47.31
1.38	48.02
1.4	48.83
1.42	49.52
1.44	50.61
1.46	49.85
1.48	49.67
1.5	49.2
1.52	49.66
1.54	50.09
1.56	50.13
1.58	50.56
1.6	51.23
1.62	50.17
1.64	50.74
1.66	49.14
1.68	48.78
1.7	50.12
1.72	48.22
1.74	49.48
1.76	48.54
1.78	48.62
1.8	48.38
1.82	48.09
1.84	48.51
1.86	48.6
1.88	47.35
1.9	49.2
1.92	48.6
1.94	48.75
1.96	48.64
1.98	50.79
2	49.15
2.02	49.88
2.04	48.69
2.06	48.33
2.08	48.3
2.1	48.41
2.12	50.17
2.14	48.86
2.16	48.54
2.18	47.89
2.2	48.4
2.22	47.33
2.24	47.31
2.26	48.53
2.28	50.25
2.3	51.1
2.32	48.78
2.34	48.32
2.36	49.7
2.38	49.2
2.4	50.26
2.42	47.52
2.44	48.28
2.46	45.89
2.48	47.22
2.5	47.76
2.52	48.22
2.54	50.61
2.56	49.91
2.58	50.59
2.6	49.87
2.62	47.91
2.64	50.17
2.66	49.62
2.68	51.45
2.7	50.92
2.72	50.49
2.74	50.19
2.76	50.55
2.78	49.7
2.8	49.9
2.82	50.76
2.84	49.64
2.86	48.15
2.88	48.81
2.9	49.52
2.92	49.36
2.94	50.97
2.96	49.5
2.98	49.99
3	49.39
3.02	48.43
3.04	49.07
3.06	49.07
3.08	49.43
3.1	50.68
3.12	49.41
3.14	49.33
3.16	47.36
3.18	49.08
3.2	49.07
3.22	48.52
3.24	49.89
3.26	50.46
3.28	51.17
3.3	50.12
3.32	48.66
3.34	49.47
3.36	49.2
3.38	48.48
3.4	48.89
3.42	48.42
3.44	47.41
3.46	48.73
3.48	48.46
3.5	48.84
3.52	49.22
3.54	49.43
3.56	49.58
3.58	51.22
3.6	51.26
3.62	50.12
3.64	48.36
3.66	49.26
3.68	49.28
3.7	49.02
3.72	49.97
3.74	48.57
3.76	50.05
3.78	47.82
3.8	49.07
3.82	48.34
3.84	49.22
3.86	48.95
3.88	48.18
3.9	48.07
3.92	48.79
3.94	49.16
3.96	49.56
3.98	48.12
4	49.55
4.02	47.59
4.04	48.58
4.06	48
4.08	48.59
4.1	48.87
4.12	47.8
4.14	48.64
4.16	48.5
4.18	48.74
4.2	48.99
4.22	50.49
4.24	49.54
4.26	46.82
4.28	48.15
4.3	48.08
4.32	48.82
4.34	47.64
4.36	48.27
4.38	48.39
4.4	49.39
4.42	49.15
4.44	48.36
4.46	49.5
4.48	48.68
4.5	47.16
4.52	47.79
4.54	48.68
4.56	48.04
4.58	48.95
4.6	49.93
4.62	48.11
4.64	49.52
4.66	49.32
4.68	47.95
4.7	48.64
4.72	49.62
4.74	49.93
4.76	49.21
4.78	46.99
4.8	47.6
4.82	49.11
4.84	49.38
4.86	49.67
4.88	50.01
4.9	48.73
4.92	47
4.94	46.91
4.96	47.07
4.98	48.76
5	47.64
5.02	48.91
5.04	49.54
5.06	48.73
5.08	49.59
5.1	49.85
5.12	50.01
5.14	50.37
5.16	49.94
5.18	51.19
5.2	50.79
5.22	47.51
5.24	48.18
5.26	48.79
5.28	48.6
5.3	49.18
5.32	49.91
5.34	51.45
5.36	49.39
5.38	49.71
5.4	48.68
5.42	48.78
5.44	48.84
5.46	48.05
5.48	48.61
5.5	49.62
5.52	49.86
5.54	49.22
5.56	49.86
5.58	49.67
5.6	49.66
5.62	50.18
5.64	49.53
5.66	48.51
5.68	48.4
5.7	50.23
5.72	50.53
5.74	48.76
5.76	49.96
5.78	50.19
5.8	50.43
5.82	49.62
5.84	49.67
5.86	49
5.88	49.9
5.9	49.91
5.92	49.74
5.94	50.17
5.96	49.2
5.98	49.09
6	50.13
6.02	49.84
6.04	48.72
6.06	49.51
6.08	49.01
6.1	48.37
6.12	48.96
6.14	49.02
6.16	49.28
6.18	48.84
6.2	50.6
6.22	49.19
6.24	48.46
6.26	49
6.28	49.71
6.3	47.19
6.32	49.4
6.34	49.49
6.36	49.76
6.38	48.96
6.4	49.74
6.42	48.81
6.44	48.07
6.46	49.14
6.48	48.63
6.5	49.91
6.52	50.21
6.54	49.98
6.56	48.64
6.58	48.87
6.6	49.41
6.62	50.68
6.64	49.31
6.66	49.71
6.68	50.47
6.7	50.56
6.72	49.82
6.74	50.52
6.76	50.2
6.78	49.86
6.8	49.28
6.82	49.21
6.84	50.97
6.86	50.19
6.88	48.86
6.9	49.75
6.92	49.78
6.94	50.66
6.96	49.3
6.98	47.47
7	49.05
7.02	47.84
7.04	48.94
7.06	49.52
7.08	52.37
7.1	50.4
7.12	50.28
7.14	50.02
7.16	49.72
7.18	51.33
7.2	50.34
7.22	50.33
7.24	50.55
7.26	49.7
7.28	50.5
7.3	49.39
7.32	48.97
7.34	49.59
7.36	49.76
7.38	48.81
7.4	48.34
7.42	49.17
7.44	50.05
7.46	49.79
7.48	51.69
7.5	50.73
7.52	50.32
7.54	49.37
7.56	49.93
7.58	50.29
7.6	50.95
7.62	50.54
7.64	49.66
7.66	51.13
7.68	50.3
7.7	50.64
7.72	50.36
7.74	50.18
7.76	51.02
7.78	50.82
7.8	50.48
7.82	49.88
7.84	51.46
7.86	49.48
7.88	49.16
7.9	50.76
7.92	48.91
7.94	49.19
7.96	51.02
7.98	50.28
8	50.07
8.02	49.86
8.04	47.56
8.06	50.69
8.08	50.45
8.1	50.32
8.12	49.5
8.14	50.47
8.16	50.75
8.18	51.24
8.2	50.54
8.22	49.66
8.24	50.58
8.26	51.77
8.28	49
8.3	49.91
8.32	48.87
8.34	49.68
8.36	49.85
8.38	48.94
8.4	49.42
8.42	49.79
8.44	48.74
8.46	49.39
8.48	50.87
8.5	49.01
8.52	47.79
8.54	49.03
8.56	47.18
8.58	48.48
8.6	47.64
8.62	49.73
8.64	49.41
8.66	48.8
8.68	48.73
8.7	49.96
8.72	49.7
8.74	49.71
8.76	48.48
8.78	50.25
8.8	51.57
8.82	49.75
8.84	51.54
8.86	49.57
8.88	48.51
8.9	49.11
8.92	48.1
8.94	49.46
8.96	50.03
8.98	49.71
9	50.67
9.02	50.78
9.04	51.03
9.06	50.74
9.08	48.82
9.1	49.7
9.12	48.59
9.14	49.28
9.16	48.97
9.18	48.22
9.2	51.56
9.22	50.08
9.24	51.11
9.26	50.96
9.28	52.01
9.3	51.34
9.32	50.24
9.34	49.67
9.36	48.4
9.38	48.59
9.4	48.98
9.42	46.88
9.44	47.32
9.46	49.23
9.48	49.56
9.5	50.11
9.52	48.39
9.54	50.19
9.56	50.07
9.58	49.15
9.6	48.38
9.62	49.3
9.64	48.78
9.66	48.67
9.68	48.61
9.7	48.1
9.72	47.64
9.74	48.54
9.76	49.41
9.78	49.74
9.8	50.4
9.82	50.2
9.84	49.82
9.86	48.55
9.88	49.73
9.9	50.65
9.92	50.61
9.94	47.77
9.96	49.36
9.98	49.15
10	51.05
10.02	50.17
10.04	49.93
10.06	49.35
10.08	49.57
10.1	49.63
10.12	50.41
10.14	50.72
10.16	49.41
10.18	49.27
10.2	49.85
10.22	48.75
10.24	49.49
10.26	49.53
10.28	48.77
10.3	49.56
10.32	49.92
10.34	50.02
10.36	49.15
10.38	49.48
10.4	49.55
10.42	48.13
10.44	50.84
10.46	49.85
10.48	50.33
10.5	49.19
10.52	49.8
10.54	48.93
10.56	49.66
10.58	49.16
10.6	49.17
10.62	49.02
10.64	49.01
10.66	48.71
10.68	49.2
10.7	48.97
10.72	49.31
10.74	48.82
10.76	49.76
10.78	49
10.8	49.63
10.82	48.67
10.84	48.79
10.86	50.05
10.88	49.67
10.9	51.28
10.92	50.54
10.94	50.09
10.96	49.07
10.98	49.98
11	49.07
11.02	49.75
11.04	51.27
11.06	49.64
11.08	51.03
11.1	51.28
11.12	50.72
11.14	51.31
11.16	49.71
11.18	49.1
11.2	49.33
11.22	50.55
11.24	49.77
11.26	49.06
11.28	49.47
11.3	49.67
11.32	48.98
11.34	47.95
11.36	49.36
11.38	49.62
11.4	47.26
11.42	49.16
11.44	47.58
11.46	47.8
11.48	49.3
11.5	49.44
11.52	49.56
11.54	48.9
11.56	48.33
11.58	48.94
11.6	48.37
11.62	48.86
11.64	49.9
11.66	49.35
11.68	49.25
11.7	50.03
11.72	48.56
11.74	48.02
11.76	48.36
11.78	50.23
11.8	49.88
11.82	49.85
11.84	49.86
11.86	52.16
11.88	51.52
11.9	51.06
11.92	49.34
11.94	50.07
11.96	49.79
11.98	50.39
12	49.77
12.02	49.57
12.04	50.84
12.06	50.2
12.08	50.29
12.1	50.38
12.12	49.79
12.14	49.87
12.16	48.8
12.18	48.39
12.2	48.38
12.22	46.28
12.24	49.19
12.26	50.74
12.28	50.92
12.3	48.98
12.32	49.75
12.34	50.19
12.36	49.12
12.38	48.59
12.4	48.6
12.42	48.46
12.44	49.18
12.46	50.15
12.48	49.65
12.5	48.95
12.52	49.46
12.54	49.57
12.56	49.42
12.58	49.3
12.6	49.85
12.62	50.46
12.64	50.13
12.66	49.55
12.68	49.57
12.7	49.14
12.72	50.56
12.74	50.38
12.76	50.07
12.78	51.06
12.8	51.32
12.82	50.6
12.84	52.58
12.86	51.35
12.88	52.86
12.9	52.71
12.92	52.67
12.94	51.78
12.96	51.67
12.98	51.31
13	49.79
13.02	50.73
13.04	50.81
13.06	50.39
13.08	50.78
13.1	50.78
13.12	50.11
13.14	51.55
13.16	50.8
13.18	49.63
13.2	50.48
13.22	51.22
13.24	50.77
13.26	50.3
13.28	50.4
13.3	51.41
13.32	50.41
13.34	51.35
13.36	49.76
13.38	51.36
13.4	50.52
13.42	51.5
13.44	52.44
13.46	51.93
13.48	52.07
13.5	50.83
13.52	51.87
13.54	51.5
13.56	52.14
13.58	50.15
13.6	50.5
13.62	52.4
13.64	52.46
13.66	51.62
13.68	50.75
13.7	52.37
13.72	51.31
13.74	51.62
13.76	51.47
13.78	50.9
13.8	50.28
13.82	51.93
13.84	52
13.86	51.14
13.88	50.4
13.9	51.51
13.92	53.02
13.94	52.98
13.96	51.72
13.98	49.74
14	49.61
14.02	51.06
14.04	52.3
14.06	51.66
14.08	51.44
14.1	50.67
14.12	52.2
14.14	52.26
14.16	50.87
14.18	52.31
14.2	50.04
14.22	51.05
14.24	50.79
14.26	51.81
14.28	51.14
14.3	50.78
14.32	49.87
14.34	51.02
14.36	52.68
14.38	52.07
14.4	52.26
14.42	50.98
14.44	50.52
14.46	49.79
14.48	52.05
14.5	52.41
14.52	50.81
14.54	50.28
14.56	51.3
14.58	51.26
14.6	50.79
14.62	50.86
14.64	51.78
14.66	52.35
14.68	51.14
14.7	50.27
14.72	49.31
14.74	50.61
14.76	50.63
14.78	52.61
14.8	51.49
14.82	51.05
14.84	49.82
14.86	49.39
14.88	50.42
14.9	50.63
14.92	51.15
14.94	49.96
14.96	51.01
14.98	50.97
15	51.1
15.02	50.21
15.04	51.05
15.06	51.27
15.08	51.77
15.1	50.82
15.12	51.22
15.14	52.33
15.16	51.1
15.18	51.79
15.2	52.05
15.22	51.81
15.24	53.46
15.26	51.1
15.28	50.58
15.3	50.34
15.32	51.78
15.34	51.45
15.36	52.13
15.38	51.18
15.4	50.27
15.42	50.94
15.44	51.06
15.46	52.71
15.48	51.17
15.5	51.74
15.52	50.92
15.54	51.77
15.56	51.46
15.58	51.91
15.6	50.93
15.62	50.4
15.64	50.56
15.66	51.72
15.68	51.58
15.7	50.86
15.72	50.72
15.74	51.42
15.76	48.72
15.78	50.2
15.8	51.43
15.82	50.19
15.84	50.57
15.86	51.75
15.88	51.54
15.9	50.37
15.92	49.65
15.94	49.12
15.96	48.26
15.98	49.05
16	49.05
16.02	50.65
16.04	49.69
16.06	51.75
16.08	51.02
16.1	50.4
16.12	49.44
16.14	49.6
16.16	49.36
16.18	51.1
16.2	50.38
16.22	49.68
16.24	50.81
16.26	50.9
16.28	50.27
16.3	50.12
16.32	50.64
16.34	51.53
16.36	50.56
16.38	50.9
16.4	51.05
16.42	50.02
16.44	51.28
16.46	50.15
16.48	49.93
16.5	50.72
16.52	49.79
16.54	51.64
16.56	49.22
16.58	50.36
16.6	50.43
16.62	51.05
16.64	49.08
16.66	49.88
16.68	50.09
16.7	50.01
16.72	49.76
16.74	50.04
16.76	50.29
16.78	51.44
16.8	51.41
16.82	50
16.84	50.34
16.86	50.39
16.88	49.01
16.9	51.4
16.92	50.05
16.94	51.96
16.96	51.96
16.98	51.3
17	51.43
17.02	50.64
17.04	50.37
17.06	50.94
17.08	49.65
17.1	48.63
17.12	49.99
17.14	51.32
17.16	51.05
17.18	50.79
17.2	50.07
17.22	50.58
17.24	50.92
17.26	49.73
17.28	49.76
17.3	50.68
17.32	49.46
17.34	48.74
17.36	49.97
17.38	50.08
17.4	49.44
17.42	51.43
17.44	50.22
17.46	51.17
17.48	52.6
17.5	50.97
17.52	49.46
17.54	48.56
17.56	49.23
17.58	49.41
17.6	49.84
17.62	49.89
17.64	49.41
17.66	50.76
17.68	50.96
17.7	49.76
17.72	50.5
17.74	50.5
17.76	49.99
17.78	50.31
17.8	50.68
17.82	50.75
17.84	50.83
17.86	51.13
17.88	52.43
17.9	52.11
17.92	52.61
17.94	51.74
17.96	51.58
17.98	49.28
18	49.76
18.02	51.01
18.04	52.32
18.06	51.81
18.08	51.52
18.1	49.4
18.12	50.56
18.14	51.96
18.16	51.93
18.18	52.53
18.2	52.79
18.22	52.88
18.24	52.72
18.26	52.75
18.28	51.72
18.3	50.89
18.32	52.06
18.34	52.27
18.36	51.93
18.38	51.18
18.4	51.19
18.42	52.25
18.44	51.54
18.46	51.76
18.48	52.76
18.5	53.07
18.52	53.49
18.54	52.12
18.56	52.24
18.58	52.74
18.6	52.36
18.62	52.08
18.64	52.66
18.66	51.25
18.68	51.31
18.7	51.64
18.72	53.11
18.74	52.62
18.76	51.93
18.78	53.82
18.8	52.3
18.82	53.09
18.84	51.86
18.86	52.98
18.88	52.72
18.9	53.62
18.92	52.03
18.94	51.26
18.96	52.24
18.98	52.11
19	52.71
19.02	51.6
19.04	52.15
19.06	51.2
19.08	51.81
19.1	51.44
19.12	52.47
19.14	52.59
19.16	51.91
19.18	52.16
19.2	51.59
19.22	51.12
19.24	52.25
19.26	53.01
19.28	51.8
19.3	51.06
19.32	52.51
19.34	49.98
19.36	51.87
19.38	50.58
19.4	52.49
19.42	50.45
19.44	51.95
19.46	52.8
19.48	53.61
19.5	52.5
19.52	52.29
19.54	51.97
19.56	52.06
19.58	51.48
19.6	51.12
19.62	50.53
19.64	51.22
19.66	51.19
19.68	52.06
19.7	50.05
19.72	49.47
19.74	51.38
19.76	52.45
19.78	52.28
19.8	52.08
19.82	51.33
19.84	51.71
19.86	51.74
19.88	51.63
19.9	51.99
19.92	51.93
19.94	52.03
19.96	51.49
19.98	51.93
20	53.17
20.02	53.63
20.04	53.86
20.06	51.77
20.08	53.38
20.1	53.1
20.12	52.16
20.14	52.51
20.16	50.73
20.18	50.34
20.2	51.9
20.22	52.1
20.24	52.65
20.26	52.75
20.28	52.42
20.3	52.21
20.32	52.79
20.34	51.74
20.36	51.24
20.38	51.03
20.4	50.74
20.42	50.9
20.44	51.1
20.46	51.08
20.48	50
20.5	50.77
20.52	50.06
20.54	50.09
20.56	50.8
20.58	50.31
20.6	50.31
20.62	52.35
20.64	50.6
20.66	51.23
20.68	51.32
20.7	51.44
20.72	49.96
20.74	50.69
20.76	49.85
20.78	51.61
20.8	52.23
20.82	50.47
20.84	50.64
20.86	51.57
20.88	51.63
20.9	52.11
20.92	51.18
20.94	50.66
20.96	51.44
20.98	50.07
21	50.8
21.02	49.83
21.04	51.61
21.06	51.64
21.08	51.14
21.1	51.21
21.12	50.7
21.14	51.32
21.16	51.48
21.18	49.31
21.2	50.74
21.22	51.56
21.24	50.18
21.26	52.18
21.28	51.42
21.3	51.72
21.32	51.23
21.34	49.3
21.36	50.97
21.38	50.54
21.4	53.93
21.42	51.82
21.44	52.1
21.46	51.65
21.48	50.8
21.5	50.9
21.52	52.2
21.54	51.5
21.56	51
21.58	51.24
21.6	50.85
21.62	51.19
21.64	50.87
21.66	50.98
21.68	52.79
21.7	52.06
21.72	50.3
21.74	51.92
21.76	50.95
21.78	51.02
21.8	52.18
21.82	52.43
21.84	52.44
21.86	51.61
21.88	52.21
21.9	50.8
21.92	52.01
21.94	51.87
21.96	52.43
21.98	52.67
22	51.98
22.02	50.95
22.04	51.19
22.06	51.07
22.08	52.27
22.1	50.49
22.12	50.49
22.14	50.3
22.16	51.72
22.18	51.56
22.2	51.77
22.22	50.62
22.24	52.48
22.26	51.1
22.28	52
22.3	51.25
22.32	51.35
22.34	52.78
22.36	51.84
22.38	51.03
22.4	50.9
22.42	51.59
22.44	51.89
22.46	51.62
22.48	52.1
22.5	50.76
22.52	50.33
22.54	52.03
22.56	52.05
22.58	51.78
22.6	52.3
22.62	51.72
22.64	51.38
22.66	50.46
22.68	51.09
22.7	51.02
22.72	50.58
22.74	50.67
22.76	51.72
22.78	50.83
22.8	50.4
22.82	51.09
22.84	51.71
22.86	52.27
22.88	52.29
22.9	51.83
22.92	50.71
22.94	50.63
22.96	51.01
22.98	50.48
23	50.11
23.02	51.06
23.04	51.02
23.06	51.17
23.08	52.56
23.1	52.77
23.12	51.4
23.14	51.01
23.16	52.02
23.18	51.23
23.2	51.27
23.22	51.39
23.24	52.43
23.26	51.53
23.28	51.54
23.3	52.02
23.32	50.65
23.34	51.83
23.36	51.78
23.38	52.02
23.4	52.99
23.42	51.23
23.44	52.48
23.46	52.53
23.48	51.68
23.5	51.72
23.52	51.27
23.54	52.27
23.56	52.43
23.58	51.85
23.6	51
23.62	51.23
23.64	53.07
23.66	53.52
23.68	53.03
23.7	53.28
23.72	51.63
23.74	52.4
23.76	51.83
23.78	53.35
23.8	53.05
23.82	51.86
23.84	52.64
23.86	52.65
23.88	52.33
23.9	53.32
23.92	52.6
23.94	52.46
23.96	52.09
23.98	52.96
24	51.79
24.02	51.85
24.04	52.49
24.06	53.09
24.08	52.8
24.1	52.8
24.12	54.13
24.14	54.08
24.16	53.4
24.18	53.95
24.2	54.04
24.22	53.74
24.24	53.75
24.26	52.01
24.28	51.88
24.3	52
24.32	52
24.34	53.31
24.36	53.2
24.38	52.49
24.4	51.71
24.42	53.51
24.44	53.58
24.46	53.04
24.48	52.88
24.5	52.32
24.52	52.69
24.54	54.72
24.56	54.21
24.58	52.56
24.6	52.46
24.62	52.28
24.64	53.75
24.66	51.46
24.68	51.31
24.7	51.8
24.72	53.58
24.74	54.14
24.76	51.92
24.78	52.4
24.8	52.73
24.82	54.16
24.84	53.11
24.86	53.93
24.88	53.64
24.9	53.42
24.92	54.5
24.94	52.53
24.96	50.97
24.98	50.74
25	53.05
25.02	52.51
25.04	51.22
25.06	52.49
25.08	52.83
25.1	52.85
25.12	51.9
25.14	52.43
25.16	51.88
25.18	52.28
25.2	51.2
25.22	50.67
25.24	51.59
25.26	50.54
25.28	52.41
25.3	52.25
25.32	51.09
25.34	51.6
25.36	50.96
25.38	50.88
25.4	52.14
25.42	51.9
25.44	51.88
25.46	51.21
25.48	52.18
25.5	52.25
25.52	51.1
25.54	51.63
25.56	50.43
25.58	52.43
25.6	52.45
25.62	53
25.64	52.15
25.66	52.42
25.68	51.92
25.7	52.3
25.72	53.15
25.74	52.3
25.76	52.49
25.78	53.15
25.8	52.28
25.82	52.06
25.84	52.23
25.86	52.07
25.88	51.56
25.9	52.66
25.92	52.39
25.94	52.48
25.96	52.8
25.98	52.66
26	53.36
26.02	53.48
26.04	52.65
26.06	53.29
26.08	53.32
26.1	53.15
26.12	52.31
26.14	53.72
26.16	53.75
26.18	52.74
26.2	54.59
26.22	53.33
26.24	53.97
26.26	53.26
26.28	54.02
26.3	52.54
26.32	51.66
26.34	51.27
26.36	51.65
26.38	52.4
26.4	51.69
26.42	50.94
26.44	51.21
26.46	52.79
26.48	52.02
26.5	51.88
26.52	49.87
26.54	52.93
26.56	52.36
26.58	52.01
26.6	52.44
26.62	52.92
26.64	51.47
26.66	50.66
26.68	51.1
26.7	50.74
26.72	52.35
26.74	52.98
26.76	52.57
26.78	52.67
26.8	53.09
26.82	52.44
26.84	51.41
26.86	53.26
26.88	52.03
26.9	52.59
26.92	52.27
26.94	52.89
26.96	52.13
26.98	52.27
27	52.98
27.02	51.13
27.04	52.02
27.06	51.55
27.08	51.1
27.1	51.38
27.12	52.72
27.14	52.27
27.16	52.46
27.18	52.43
27.2	52.12
27.22	53.72
27.24	52.35
27.26	52.25
27.28	52.1
27.3	52.46
27.32	52.46
27.34	53.42
27.36	50.97
27.38	51.64
27.4	52.29
27.42	52.65
27.44	51.22
27.46	51.49
27.48	51.33
27.5	52.27
27.52	53.1
27.54	53.86
27.56	53.44
27.58	52.42
27.6	51.52
27.62	52.32
27.64	51.69
27.66	51.68
27.68	52.5
27.7	52.19
27.72	52.89
27.74	53.03
27.76	52.98
27.78	52.7
27.8	52.93
27.82	53.45
27.84	52.73
27.86	53.31
27.88	52.43
27.9	51.9
27.92	52.31
27.94	51.98
27.96	52.46
27.98	51.54
28	52.23
28.02	53.13
28.04	54
28.06	53.13
28.08	52.4
28.1	53.81
28.12	52.78
28.14	53.42
28.16	52.44
28.18	53.6
28.2	53.43
28.22	54.22
28.24	53.65
28.26	52.81
28.28	52.01
28.3	53.37
28.32	53.13
28.34	52.26
28.36	51.62
28.38	52.46
28.4	52.99
28.42	52.97
28.44	53.6
28.46	52.08
28.48	51.85
28.5	53.4
28.52	52.33
28.54	51.61
28.56	52.44
28.58	52.63
28.6	52.96
28.62	52.6
28.64	52.69
28.66	52.4
28.68	52.79
28.7	53.27
28.72	52.87
28.74	52.13
28.76	52.78
28.78	52.46
28.8	52.35
28.82	51.61
28.84	51.84
28.86	53.55
28.88	52.32
28.9	54.32
28.92	53.6
28.94	52.63
28.96	52.78
28.98	51.4
29	52.15
29.02	52.19
29.04	52.49
29.06	52.38
29.08	51.05
29.1	51.52
29.12	51.99
29.14	51.65
29.16	51.28
29.18	51.46
29.2	53.12
29.22	52.94
29.24	52.3
29.26	51.89
29.28	50.96
29.3	51.56
29.32	52.29
29.34	53.8
29.36	54.97
29.38	54.73
29.4	54.27
29.42	53.6
29.44	52.59
29.46	52.28
29.48	52.99
29.5	52.69
29.52	53.4
29.54	53.55
29.56	53.29
29.58	53.02
29.6	54.1
29.62	53.63
29.64	53.1
29.66	51.79
29.68	52.61
29.7	53.25
29.72	53.48
29.74	53.86
29.76	53.45
29.78	53.73
29.8	53.5
29.82	52.81
29.84	52.96
29.86	53.91
29.88	54.24
29.9	53.35
29.92	52.45
29.94	52.01
29.96	53.52
29.98	53.72
30	53.02
30.02	52.1
30.04	52.6
30.06	52.95
30.08	53.73
30.1	53.25
30.12	53.23
30.14	52.84
30.16	52.02
30.18	53.12
30.2	52.62
30.22	53.05
30.24	53.15
30.26	53.99
30.28	52.39
30.3	54.24
30.32	52.06
30.34	52.75
30.36	52.82
30.38	52.95
30.4	54.11
30.42	53.79
30.44	53.13
30.46	52.68
30.48	52.93
30.5	52.29
30.52	53.16
30.54	53.68
30.56	54.1
30.58	52.55
30.6	53.21
30.62	52.57
30.64	53.08
30.66	52.04
30.68	54.02
30.7	53.89
30.72	53.54
30.74	53.38
30.76	52.27
30.78	52.53
30.8	52.87
30.82	53.18
30.84	52.53
30.86	52.76
30.88	52.85
30.9	53.41
30.92	53.38
30.94	52.9
30.96	52.44
30.98	53.04
31	52.94
31.02	53.74
31.04	52.51
31.06	52.79
31.08	53.23
31.1	53.33
31.12	52.84
31.14	52.72
31.16	53.35
31.18	54.25
31.2	53.24
31.22	52.58
31.24	53.44
31.26	52.67
31.28	53.4
31.3	53.3
31.32	54.42
31.34	53.76
31.36	52.69
31.38	51.6
31.4	51.48
31.42	52.45
31.44	53.53
31.46	53.37
31.48	53.34
31.5	53.15
31.52	53.68
31.54	54.1
31.56	53.74
31.58	53.54
31.6	53.03
31.62	53.43
31.64	52.66
31.66	52.21
31.68	53.5
31.7	52.58
31.72	52.62
31.74	53.99
31.76	54.26
31.78	56.29
31.8	54.08
31.82	53.66
31.84	53.64
31.86	53.84
31.88	53.59
31.9	54.6
31.92	53.84
31.94	53.66
31.96	53.3
31.98	52.82
32	54.04
32.02	54.3
32.04	53.66
32.06	54.2
32.08	52.44
32.1	53.57
32.12	53.75
32.14	53.89
32.16	54.64
32.18	54.12
32.2	55.18
32.22	54.92
32.24	55.37
32.26	54.88
32.28	54.99
32.3	54.47
32.32	54.02
32.34	53.76
32.36	53.09
32.38	53.66
32.4	54.24
32.42	54.09
32.44	55.69
32.46	53.77
32.48	52.74
32.5	52.18
32.52	53.93
32.54	53.75
32.56	52.92
32.58	53.58
32.6	53.14
32.62	55.14
32.64	55.42
32.66	54.71
32.68	54.17
32.7	53.59
32.72	53.89
32.74	52.89
32.76	55.18
32.78	54.91
32.8	54.55
32.82	54.83
32.84	52.58
32.86	52.76
32.88	52.23
32.9	53.52
32.92	52.93
32.94	53.58
32.96	53.64
32.98	52.01
33	52.98
33.02	53.75
33.04	54.77
33.06	54.24
33.08	53.9
33.1	53.89
33.12	53.88
33.14	54.09
33.16	54.22
33.18	53.78
33.2	52.05
33.22	53.53
33.24	54.72
33.26	53.99
33.28	52.83
33.3	53.7
33.32	53.38
33.34	54.15
33.36	53.3
33.38	54.3
33.4	53.48
33.42	54.24
33.44	53.94
33.46	54.86
33.48	54.52
33.5	53.97
33.52	53.2
33.54	54.02
33.56	53.73
33.58	53.82
33.6	53.68
33.62	52.97
33.64	53.21
33.66	55.24
33.68	54.94
33.7	53.52
33.72	54.43
33.74	54.16
33.76	55.25
33.78	54.09
33.8	54.26
33.82	53.63
33.84	53.56
33.86	53.77
33.88	53.97
33.9	53.42
33.92	53.63
33.94	55.41
33.96	53.9
33.98	54.1
34	53.08
34.02	53.02
34.04	52.25
34.06	53.92
34.08	54
34.1	54.42
34.12	54.54
34.14	53.58
34.16	53.13
34.18	52.69
34.2	52.15
34.22	54.05
34.24	53.94
34.26	55.97
34.28	54.92
34.3	55.21
34.32	53.53
34.34	55.08
34.36	54.98
34.38	55.24
34.4	53.75
34.42	54.6
34.44	55.38
34.46	54.84
34.48	54.76
34.5	54.68
34.52	53.84
34.54	55.72
34.56	54.97
34.58	54.93
34.6	55.37
34.62	55.27
34.64	55.77
34.66	56.5
34.68	56.06
34.7	56.63
34.72	57.12
34.74	57.79
34.76	56.3
34.78	56.72
34.8	55.89
34.82	55.05
34.84	56.22
34.86	57.21
34.88	57.44
34.9	58.26
34.92	57.8
34.94	56.89
34.96	57.07
34.98	55.61
35	56.89
35.02	57.16
35.04	57.15
35.06	57.15
35.08	56.89
35.1	58.24
35.12	57.13
35.14	57.1
35.16	57.02
35.18	57.79
35.2	57.83
35.22	57.76
35.24	57.57
35.26	58.42
35.28	57.94
35.3	58.28
35.32	57.29
35.34	57.3
35.36	57.98
35.38	57.46
35.4	57.4
35.42	57.58
35.44	58.46
35.46	58.03
35.48	57.76
35.5	57.24
35.52	56.36
35.54	56.73
35.56	57.2
35.58	57.5
35.6	56.24
35.62	56.19
35.64	56.63
35.66	57.31
35.68	57.64
35.7	58.72
35.72	57.55
35.74	58.01
35.76	58.81
35.78	58.73
35.8	58.26
35.82	57.78
35.84	58.54
35.86	57.22
35.88	58.47
35.9	59.57
35.92	58.62
35.94	58.05
35.96	59.19
35.98	58.46
36	59.49
36.02	60.84
36.04	60.24
36.06	61.36
36.08	61.71
36.1	62.78
36.12	62.47
36.14	63.16
36.16	61.43
36.18	59.23
36.2	60.2
36.22	62.67
36.24	63.23
36.26	62.33
36.28	61.67
36.3	60.8
36.32	60.62
36.34	60.48
36.36	60.12
36.38	62.12
36.4	61.64
36.42	61.07
36.44	60.88
36.46	61.14
36.48	60.67
36.5	61.17
36.52	61.33
36.54	60.85
36.56	61.66
36.58	61.64
36.6	61.6
36.62	62.72
36.64	60.36
36.66	61.62
36.68	62.43
36.7	63.4
36.72	62.24
36.74	61.61
36.76	64.58
36.78	63.8
36.8	62.12
36.82	62.86
36.84	61.43
36.86	62.51
36.88	62.51
36.9	62.39
36.92	62.57
36.94	60.49
36.96	60.6
36.98	62.15
37	62.04
37.02	62.06
37.04	61.95
37.06	62.43
37.08	61.3
37.1	62.06
37.12	62.33
37.14	63.02
37.16	62.64
37.18	62.94
37.2	63.69
37.22	64.05
37.24	62.36
37.26	62.72
37.28	63.07
37.3	65.03
37.32	65
37.34	65.35
37.36	64.55
37.38	64.74
37.4	66.89
37.42	64.69
37.44	65.88
37.46	66.96
37.48	65.83
37.5	66.67
37.52	65.77
37.54	65.43
37.56	66.41
37.58	66.65
37.6	65.25
37.62	66.11
37.64	66.05
37.66	66.33
37.68	66.2
37.7	68.42
37.72	67.62
37.74	67.46
37.76	67.17
37.78	67.58
37.8	67.21
37.82	68.02
37.84	68.19
37.86	69.17
37.88	67.65
37.9	69.72
37.92	69.85
37.94	68.73
37.96	69.11
37.98	70.2
38	71.34
38.02	70.83
38.04	71.28
38.06	72.08
38.08	71.61
38.1	70.61
38.12	71.37
38.14	71.17
38.16	70.96
38.18	72.95
38.2	73.51
38.22	73.37
38.24	72.08
38.26	72.99
38.28	72.18
38.3	71.83
38.32	71.23
38.34	71.52
38.36	70.17
38.38	68.99
38.4	69.14
38.42	70.34
38.44	71.2
38.46	70.99
38.48	71.89
38.5	71.76
38.52	71.26
38.54	69.98
38.56	70.93
38.58	70.97
38.6	71.14
38.62	73.11
38.64	71.24
38.66	73.25
38.68	71.95
38.7	71.91
38.72	72.33
38.74	71.39
38.76	68.73
38.78	67.87
38.8	68.03
38.82	69.41
38.84	69.81
38.86	70.83
38.88	71.36
38.9	70.29
38.92	71.03
38.94	70.22
38.96	71.13
38.98	71.09
39	71.81
39.02	72.3
39.04	72.49
39.06	70.42
39.08	70.63
39.1	72.4
39.12	73.39
39.14	73.65
39.16	73.11
39.18	71.92
39.2	73.32
39.22	73.14
39.24	74.5
39.26	73.21
39.28	74.69
39.3	72.6
39.32	73.07
39.34	73.92
39.36	72.42
39.38	73.63
39.4	74.88
39.42	75.99
39.44	75.07
39.46	74.18
39.48	74.51
39.5	73.01
39.52	74.29
39.54	75.07
39.56	75.31
39.58	74.93
39.6	75.55
39.62	75.91
39.64	76.69
39.66	76.56
39.68	76.69
39.7	76.65
39.72	76.37
39.74	76.2
39.76	76.31
39.78	77.93
39.8	78.04
39.82	78.01
39.84	76.33
39.86	77.01
39.88	77.25
39.9	75.91
39.92	76.5
39.94	76.63
39.96	75.09
[truncated: 575 more rows]
