# Supplementary material for: Mechanical force regulates the inhibitory function of PD-1
Source: EMBO Rep. 2026 Feb 25;27(7):1789–812. doi: 10.1038/s44319-026-00715-6 (PMC13076993; doi:10.1038/s44319-026-00715-6)
Supplement: Supplementary file 5 — Source data Fig. 3 [file 44319_2026_715_MOESM5_ESM.zip › Figure 3/Figure 3G.xlsx]

## Sheet: State I
average	sd
48.6632	1.33654
49.6493	1.16817
50.3722	1.32809
50.1779	1.25906
50.3973	1.42307
49.5521	1.64796
52.8323	1.87492
51.0143	1.10167

## Sheet: State II
average	sd
73.6121	4.47931
77.2465	3.45305
77.4076	2.55538
76.1681	5.02273
74.9408	5.09255
64.9154	1.25785
76.6194	2.72862
75.8233	3.52702
