# Supplementary material for: Mechanical force regulates the inhibitory function of PD-1
Source: EMBO Rep. 2026 Feb 25;27(7):1789–812. doi: 10.1038/s44319-026-00715-6 (PMC13076993; doi:10.1038/s44319-026-00715-6)
Supplement: Supplementary file 6 — Source data Fig. 4 [file 44319_2026_715_MOESM6_ESM.zip]

Archive with 41 entries (39 files):
- Figure 4/
- Figure 4/Figure 4A.xlsx
- Figure 4/Figure 4B.xlsx
- Figure 4/Figure 4C.xlsx
- Figure 4/Figure 4D.xlsx
- Figure 4/Figure 4E.xlsx
- Figure 4/Figure 4F/
- Figure 4/Figure 4F/Figure 4F.eps
- Figure 4/Figure 4F/hPDl1-WT-cropped-mcherry.jpg
- Figure 4/Figure 4F/hPDl1-WT-cropped-merge.jpg
- Figure 4/Figure 4F/hPDl1-WT-cropped-mgfp.jpg
- Figure 4/Figure 4F/hPDl1-WT-mCherry.jpg
- Figure 4/Figure 4F/hPDl1-WT-merge.jpg
- Figure 4/Figure 4F/hPDl1-WT-mGFP.jpg
- Figure 4/Figure 4F/I54A-cropped-mcherry.jpg
- Figure 4/Figure 4F/I54A-cropped-merge.jpg
- Figure 4/Figure 4F/I54A-cropped-mgfp.jpg
- Figure 4/Figure 4F/I54A-mCherry.jpg
- Figure 4/Figure 4F/I54A-merge.jpg
- Figure 4/Figure 4F/I54A-mGFP.jpg
- Figure 4/Figure 4F/K75A-cropped-mcherry.jpg
- Figure 4/Figure 4F/K75A-cropped-merge.jpg
- Figure 4/Figure 4F/K75A-cropped-mgfp.jpg
- Figure 4/Figure 4F/K75A-mCherry.jpg
- Figure 4/Figure 4F/K75A-merge.jpg
- Figure 4/Figure 4F/K75A-mGFP.jpg
- Figure 4/Figure 4F/Q66A-cropped-mcherry.jpg
- Figure 4/Figure 4F/Q66A-cropped-merge.jpg
- Figure 4/Figure 4F/Q66A-cropped-mgfp.jpg
- Figure 4/Figure 4F/Q66A-mCherry.jpg
- Figure 4/Figure 4F/Q66A-merge.jpg
- Figure 4/Figure 4F/Q66A-mGFP.jpg
- Figure 4/Figure 4F/R12E-cropped-mcherry.jpg
- Figure 4/Figure 4F/R12E-cropped-merge.jpg
- Figure 4/Figure 4F/R12E-cropped-mgfp.jpg
- Figure 4/Figure 4F/R12E-mCherry.jpg
- Figure 4/Figure 4F/R12E-merge.jpg
- Figure 4/Figure 4F/R12E-mGFP.jpg
- Figure 4/Figure 4G.xlsx
- Figure 4/Figure 4H.xlsx
- Figure 4/Figure 4I.xlsx
