# Supplementary material for: Mechanical force regulates the inhibitory function of PD-1
Source: EMBO Rep. 2026 Feb 25;27(7):1789–812. doi: 10.1038/s44319-026-00715-6 (PMC13076993; doi:10.1038/s44319-026-00715-6)
Supplement: Supplementary file 6 — Source data Fig. 4 [file 44319_2026_715_MOESM6_ESM.zip › Figure 4/Figure 4A.xlsx]

## Sheet: Sheet1
SA	56pN-α-CD3	12pN	23pN	56pN
0.6528	318.254	283.543	125.443	144.645
9.61392	325.884	337.309	163.208	174.089
10.8941	339.617	259.22	179.85	131.204
