# Supplementary material for: Mechanical force regulates the inhibitory function of PD-1
Source: EMBO Rep. 2026 Feb 25;27(7):1789–812. doi: 10.1038/s44319-026-00715-6 (PMC13076993; doi:10.1038/s44319-026-00715-6)
Supplement: Supplementary file 6 — Source data Fig. 4 [file 44319_2026_715_MOESM6_ESM.zip › Figure 4/Figure 4B.xlsx]

## Sheet: Sheet1
SA	SA-α-CD3	CO-L1	S-L1
14.323	128.04	40.8262	146.839
9.90584	107.353	33.7587	144.189
12.1534	124.796	29.3415	140.655
