# Supplementary material for: Mechanical force regulates the inhibitory function of PD-1
Source: EMBO Rep. 2026 Feb 25;27(7):1789–812. doi: 10.1038/s44319-026-00715-6 (PMC13076993; doi:10.1038/s44319-026-00715-6)
Supplement: Supplementary file 6 — Source data Fig. 4 [file 44319_2026_715_MOESM6_ESM.zip › Figure 4/Figure 4C.xlsx]

## Sheet: Sheet1
SA	SA-α-CD3	CO-L1	CO-α-hPD1
5.93956	61.8964	10.7509	14.8192
8.16328	54.484	10.0096	16.0478
7.42204	53.0016	18.9045	17.8908
