# Supplementary material for: Mechanical force regulates the inhibitory function of PD-1
Source: EMBO Rep. 2026 Feb 25;27(7):1789–812. doi: 10.1038/s44319-026-00715-6 (PMC13076993; doi:10.1038/s44319-026-00715-6)
Supplement: Supplementary file 6 — Source data Fig. 4 [file 44319_2026_715_MOESM6_ESM.zip › Figure 4/Figure 4D.xlsx]

## Sheet: Sheet1
SA	SA-α-CD3	1μg/ml	2.5μg/ml	5μg/ml	10μg/ml
5.81744	59.3208	56.7109	41.7038	9.07984	-1.35984
9.73232	71.0654	48.2286	39.0939	14.2997	3.86
7.7532	69.108	65.1931	39.0939	18.2146	14.2997
