# Supplementary material for: Mechanical force regulates the inhibitory function of PD-1
Source: EMBO Rep. 2026 Feb 25;27(7):1789–812. doi: 10.1038/s44319-026-00715-6 (PMC13076993; doi:10.1038/s44319-026-00715-6)
Supplement: Supplementary file 6 — Source data Fig. 4 [file 44319_2026_715_MOESM6_ESM.zip › Figure 4/Figure 4E.xlsx]

## Sheet: Sheet1
SA	SA-α-CD3	0.005μg/ml	0.01μg/ml	0.025μg/ml	0.05μg/ml	0.1μg/ml	0.25μg/ml	0.5μg/ml	1μg/ml	2.5μg/ml
9.53956	103.862	88.1518	78.6333	66.0689	66.4497	46.2704	48.9356	42.539	30.867	44.382
12.5855	88.7335	76.3489	108.712	76.3489	88.1518	45.1282	50.8393	41.9247	42.539	42.539
11.0625	93.2016	75.5874	74.8259	78.2526	80.537	62.2615	40.1786	31.4813	39.4674	35.3381
