# Supplementary material for: Mechanical force regulates the inhibitory function of PD-1
Source: EMBO Rep. 2026 Feb 25;27(7):1789–812. doi: 10.1038/s44319-026-00715-6 (PMC13076993; doi:10.1038/s44319-026-00715-6)
Supplement: Supplementary file 6 — Source data Fig. 4 [file 44319_2026_715_MOESM6_ESM.zip › Figure 4/Figure 4G.xlsx]

## Sheet: Sheet1
WT	R12E	I54A	Q66A	K75A
120.816	7.251	8	7.897	12.109
97.703	9.816	11.361	10.233	12.429
85.405	9.718	7.419	7.905	7.508
145.533	8.962	15.405	9.638	14.72
204.719	13.664	12.13	13.829	10.905
130.241	8.804	10.474	13.462	12.767
64.963	10.656	11.026	11.955	10.387
72.551	10.1	10.369	11.008	12.3
75.824	8.59	14.998	9.64	15.133
96.566	12.845	14.456	15.309	13.622
64.394	13.579	12.548	9.917	10.926
134.359	13.125	11.539	14.8	8.601
93.241	8.58	13.311	11.849	9.026
76.714	9.683	16.079	11.332	8.611
63.699	10.459	13.759	10.356	7.15
60.037	11.334	12.853	8.818	14.382
35.313	10.078	17.095	11.388	15.231
51.174	7.858	12.04		11.328
40.335
50.851
