# Supplementary material for: Mechanical force regulates the inhibitory function of PD-1
Source: EMBO Rep. 2026 Feb 25;27(7):1789–812. doi: 10.1038/s44319-026-00715-6 (PMC13076993; doi:10.1038/s44319-026-00715-6)
Supplement: Supplementary file 6 — Source data Fig. 4 [file 44319_2026_715_MOESM6_ESM.zip › Figure 4/Figure 4H.xlsx]

## Sheet: Sheet1
WT	R12E	I54A	Q66A	K75A
15.126	2.226	1.145	0.998	0.937
9.281	1.648	1.077	2.957	0.953
6.484	1.384	1.145	1.027	0.806
14.22	1.657	1.047	1.046	1.187
22.455	1.433	1.327	1.23	1.298
25.043	1.459	1.005	1.158	1.321
13.623	1.756	1.184	1.094	0.865
8.384	1.608	1.442	2.067	0.69
13.863	1.838	2.282	1.333	1.336
14.286	2.566	1.457	1.286	1.133
18.191	1.233	1.536	1.062	1.206
18.945	1.56	1.308	2.354	0.956
16.8	1.784	1.191	1.913	0.835
10.513	1.281	1.201	0.942	0.983
16.9	1.359	1.508	1.372	0.995
6.625	1.428	1.34	1.321	0.911
2.455	1.064	1.631	0.993	0.739
4.466	1.219	1.313		1.089
3.399
3.578
