# Supplementary material for: Mechanical force regulates the inhibitory function of PD-1
Source: EMBO Rep. 2026 Feb 25;27(7):1789–812. doi: 10.1038/s44319-026-00715-6 (PMC13076993; doi:10.1038/s44319-026-00715-6)
Supplement: Supplementary file 6 — Source data Fig. 4 [file 44319_2026_715_MOESM6_ESM.zip › Figure 4/Figure 4I.xlsx]

## Sheet: Sheet1
SA	CD3	CD3+CD28	CD3+L1	CD3+CD28+L1	CD3CD28	CD3CD28+L1	CD3+CD28L1	CD3L1	CD3L1+CD28	CD3CD28L1
-2.292	36.992	53.736	44.72	72.412	128.44	103.324	35.704	9.944	-2.936	11.232
-1.648	29.908	35.704	35.06	37.636	106.544	116.204	52.448	13.808	13.164	3.504
-2.292	13.808	21.536	33.128	21.536	84.648	90.444	42.144	8.012	4.792	2.86
