# Supplementary material for: Mechanical force regulates the inhibitory function of PD-1
Source: EMBO Rep. 2026 Feb 25;27(7):1789–812. doi: 10.1038/s44319-026-00715-6 (PMC13076993; doi:10.1038/s44319-026-00715-6)
Supplement: Supplementary file 7 — Source data Fig. 5 [file 44319_2026_715_MOESM7_ESM.zip]

Archive with 32 entries (30 files):
- Figure 5/
- Figure 5/Figure 5A.xlsx
- Figure 5/Figure 5B.xlsx
- Figure 5/Figure 5C/
- Figure 5/Figure 5C/Anti-1-DIC.jpg
- Figure 5/Figure 5C/Anti-1-mCherry.jpg
- Figure 5/Figure 5C/Anti-1-Merge.jpg
- Figure 5/Figure 5C/Anti-1-mGFP.jpg
- Figure 5/Figure 5C/Anti-1-uncropped-DIC.jpg
- Figure 5/Figure 5C/Anti-1-uncropped-mCherry.jpg
- Figure 5/Figure 5C/Anti-1-uncropped-Merge.jpg
- Figure 5/Figure 5C/Anti-1-uncropped-mGFP.jpg
- Figure 5/Figure 5C/Figure 5C.eps
- Figure 5/Figure 5C/L1-1-DIC.jpg
- Figure 5/Figure 5C/L1-1-mCherry.jpg
- Figure 5/Figure 5C/L1-1-Merge.jpg
- Figure 5/Figure 5C/L1-1-mGFP.jpg
- Figure 5/Figure 5C/L1-1-uncropped-DIC.jpg
- Figure 5/Figure 5C/L1-1-uncropped-mCherry.jpg
- Figure 5/Figure 5C/L1-1-uncropped-Merge.jpg
- Figure 5/Figure 5C/L1-1-uncropped-mGFP.jpg
- Figure 5/Figure 5C/Mock-1-DIC.jpg
- Figure 5/Figure 5C/Mock-1-mCherry.jpg
- Figure 5/Figure 5C/Mock-1-Merge.jpg
- Figure 5/Figure 5C/Mock-1-mGFP.jpg
- Figure 5/Figure 5C/Mock-1-uncropped-DIC.jpg
- Figure 5/Figure 5C/Mock-1-uncropped-mCherry.jpg
- Figure 5/Figure 5C/Mock-1-uncropped-Merge.jpg
- Figure 5/Figure 5C/Mock-1-uncropped-mGFP.jpg
- Figure 5/Figure 5D.xlsx
- Figure 5/Figure 5E.xlsx
- Figure 5/Figure 5F.xlsx
