# Supplementary material for: Mechanical force regulates the inhibitory function of PD-1
Source: EMBO Rep. 2026 Feb 25;27(7):1789–812. doi: 10.1038/s44319-026-00715-6 (PMC13076993; doi:10.1038/s44319-026-00715-6)
Supplement: Supplementary file 7 — Source data Fig. 5 [file 44319_2026_715_MOESM7_ESM.zip › Figure 5/Figure 5A.xlsx]

## Sheet: Sheet1
SA	SA-α-CD3	CO-L1	1 μg/ml	2.5 μg/ml	5 μg/ml	10 μg/ml	25 μg/ml	50 μg/ml	100 μg/ml
18.3683	138.005	10.1495	22.4777	31.5184	37.2715	45.0794	63.1607	90.6937	123.158
12.6151	101.784	17.1355	20.8339	31.1074	26.1761	28.2308	56.9966	77.9546	128.089
6.04008	120.336	36.4496	34.3949	35.2168	27.409	32.3402	50.0107	82.064	116.583
