# Supplementary material for: Mechanical force regulates the inhibitory function of PD-1
Source: EMBO Rep. 2026 Feb 25;27(7):1789–812. doi: 10.1038/s44319-026-00715-6 (PMC13076993; doi:10.1038/s44319-026-00715-6)
Supplement: Supplementary file 7 — Source data Fig. 5 [file 44319_2026_715_MOESM7_ESM.zip › Figure 5/Figure 5B.xlsx]

## Sheet: Sheet1
0μg/ml	1μg/ml	2.5μg/ml	5μg/ml	10μg/ml	25μg/ml	50μg/ml	100μg/ml	α-hPD1
266.252	384.348	385.358	436.331	439.359	624.075	636.692	1172.17	1641.53
232.438	338.927	277.355	396.461	415.639	549.381	690.189	1007.13	1752.05
310.664	383.339	394.442	432.798	494.37	598.841	792.641	1419.46	1695.53
