# Supplementary material for: Mechanical force regulates the inhibitory function of PD-1
Source: EMBO Rep. 2026 Feb 25;27(7):1789–812. doi: 10.1038/s44319-026-00715-6 (PMC13076993; doi:10.1038/s44319-026-00715-6)
Supplement: Supplementary file 7 — Source data Fig. 5 [file 44319_2026_715_MOESM7_ESM.zip › Figure 5/Figure 5D.xlsx]

## Sheet: WT-WT
Force (pN)	Mean Lifetime (S)	sem
2.326	0.064	0.008
4.24	0.088	0.012
6.915	0.111	0.012
9.53	0.12	0.012
12.169	0.108	0.013
14.865	0.074	0.012
18.879	0.042	0.013

## Sheet: WT-CR
Force (pN)	Mean Lifetime (S)	sem
1.477	0.076	0.015
2.864	0.106	0.013
4.705	0.117	0.012
7.595	0.096	0.01
11.108	0.081	0.01
14.869	0.057	0.012
18.673	0.036	0.01
