# Supplementary material for: Mechanical force regulates the inhibitory function of PD-1
Source: EMBO Rep. 2026 Feb 25;27(7):1789–812. doi: 10.1038/s44319-026-00715-6 (PMC13076993; doi:10.1038/s44319-026-00715-6)
Supplement: Supplementary file 7 — Source data Fig. 5 [file 44319_2026_715_MOESM7_ESM.zip › Figure 5/Figure 5E.xlsx]

## Sheet: Sheet1
SA	CD3	CO-L1	CO-CR	CO-α-mPD1
-42.2016	4520.68	1048.27	5910.15	10098.7
33.1764	5151.34	1724.16	5053.35	9872.52
28.1512	7038.31	2495.52	3751.82	8857.43
