# Supplementary material for: Mechanical force regulates the inhibitory function of PD-1
Source: EMBO Rep. 2026 Feb 25;27(7):1789–812. doi: 10.1038/s44319-026-00715-6 (PMC13076993; doi:10.1038/s44319-026-00715-6)
Supplement: Supplementary file 7 — Source data Fig. 5 [file 44319_2026_715_MOESM7_ESM.zip › Figure 5/Figure 5F.xlsx]

## Sheet: Sheet1
Time (day)	PBS							S-L1							S-CR							α-PDL1
6	46.5905	43.7929	37.2009	41.105	44.0663	33.7296		39.4579	49.7074	49.594	53.2245	42.2304	41.7611		47.6195	57.444	42.1508	44.3543	34.0673	43.9014		42.4993	43.6781	37.2588	31.1126	46.4627	53.2109
9	93.4276	59.5668	59.4841	61.4386	65.8715	62.487		53.4429	69.6611	86.8035	70.8945	81.9062	62.2577		51.7958	85.9521	42.3904	58.568	53.4382	58.0419		47.8084	48.4893	41.0965	35.3575	51.2044	55.3293
12	130.791	105.287	90.7252	80.0613	87.9472	92.7908		61.4353	81.6202	123.484	91.2054	116.689	71.8884		61.498	100.457	93.9269	94.6179	62.4584	79.5064		51.8349	74.919	57.5097	39.872	79.6852	85.491
16	158.193	123.516	150.907	80.5839	107.371	101.463		67.5173	84.0271	165.815	138.843	128.702	76.9492		56.7185	103.487	97.695	120.548	96.3046	71.6405		48.9509	53.0489	30.8133	25.2428	65.7391	43.9967
19	213.026	158.765	217.787	85.7389	127.078	126.603		100.916	100.641	314.373	163.429	163.355	88.049		62.3497	91.3305	130.841	125.7	104.065	77.2177		48.5168	41.1775	27.0579	16.8771	55.6912	78.3124
23	401.38	210.143	298.353	150.22	267.303	190.773		207.087	163.261	398.384	289.391	257.906	114.774		76.6322	99.2915	181.669	230.193	163.595	76.8697		29.6455	43.1538	10	20	95.0009	85.6163
25	470.106	336.847	385.946	201.006	321.02	263.363		358.129	281.746	515.847	369.638	434.833	219.134		164.052	119.33	260.1	321.594	255.86	110.39		46.7124	20	10	20	128.075	163.256
