# Supplementary material for: Mechanical force regulates the inhibitory function of PD-1
Source: EMBO Rep. 2026 Feb 25;27(7):1789–812. doi: 10.1038/s44319-026-00715-6 (PMC13076993; doi:10.1038/s44319-026-00715-6)
Supplement: Supplementary file 8 — Source data Fig. 6 [file 44319_2026_715_MOESM8_ESM.zip]

Archive with 2 entries (1 files):
- Figure 6/
- Figure 6/Figure 6.eps
